# Supplementary material for: A Ferroptosis-Related LncRNA Signature Associated with Prognosis, Tumor Immune Environment, and Genome Instability in Hepatocellular Carcinoma
Source: Comput Math Methods Med. 2022 Aug 18;2022:6284540. doi: 10.1155/2022/6284540 (PMC9410853; doi:10.1155/2022/6284540)
Supplement: Supplementary Materials — Table S1. Details of the 270 ferroptosis-related genes retrieved from FerrDb. Table S2. The 626 lncRNAs identified as ferroptosis-related lncRNAs by co-expression analysis. Table S3. The 54 lncRNAs that were significantly associated with hepatocellular carcinoma prognosis by univariate Cox analysis. Table S4. Corresponding coefficients of ferroptosis-related lncRNAs and risk score. Table S5. The 61 ferroptosis-related genes with different mutation frequencies that were found by comparing the high- and low-risk groups. Table S6. Detailed results of the GO functional enrichment analysis. Table S7. Detailed results of KEGG pathway enrichment analysis. Table S8. Association between 16 ferroptosis-related lncRNAs and immune cells. [file 6284540.f1.zip]

Archive with 9 entries (9 files):
- Supplementary table8.txt
- Supplementary table7.txt
- Supplementary table6.txt
- Supplementary table5.txt
- Supplementary table4.txt
- Supplementary table3.txt
- Supplementary table2.txt
- Supplementary table1.txt
- Supplementary figureS1.pdf
