# Supplementary material for: A Ferroptosis-Related LncRNA Signature Associated with Prognosis, Tumor Immune Environment, and Genome Instability in Hepatocellular Carcinoma
Source: Comput Math Methods Med. 2022 Aug 18;2022:6284540. doi: 10.1155/2022/6284540 (PMC9410853; doi:10.1155/2022/6284540)
Supplement: Supplementary Materials — Table S1. Details of the 270 ferroptosis-related genes retrieved from FerrDb. Table S2. The 626 lncRNAs identified as ferroptosis-related lncRNAs by co-expression analysis. Table S3. The 54 lncRNAs that were significantly associated with hepatocellular carcinoma prognosis by univariate Cox analysis. Table S4. Corresponding coefficients of ferroptosis-related lncRNAs and risk score. Table S5. The 61 ferroptosis-related genes with different mutation frequencies that were found by comparing the high- and low-risk groups. Table S6. Detailed results of the GO functional enrichment analysis. Table S7. Detailed results of KEGG pathway enrichment analysis. Table S8. Association between 16 ferroptosis-related lncRNAs and immune cells. [file 6284540.f1.zip › Supplementary table8.txt]

NK marker	lncRNA	cor	pvalue	Regulation		M1marker	lncRNA	cor	pvalue	Regulation		CD8+T cell marker	lncRNA	cor	pvalue	Regulation		B cell marker	lncRNA	cor	pvalue	Regulation
ITGAM£¨CD11b)	NRAV	0.46092437	1.05E-20	postive		CD86	LINC01871	0.523197643	3.54E-27	postive		CD8B(CD8)	LINC01871	0.653031477	5.54E-46	postive		CCL5	LINC01871	0.743625737	8.57E-66	postive
FCGR3A£¨CD16A)	AC026369.2	0.439239532	9.64E-19	postive		FCGR1A(CD64)	AC026369.2	0.486206451	3.58E-23	postive		CD3D(CD3)	LINC01871	0.641726099	5.60E-44	postive		CCL4	LINC01871	0.654681905	2.78E-46	postive
CD59	NRAV	0.390651616	7.90E-15	postive		CXCL9	LINC01871	0.480499669	1.35E-22	postive		CD8A£¨CD8)	LINC01871	0.641387541	6.41E-44	postive		CCL3	LINC01871	0.569091884	6.98E-33	postive
FCGR3A£¨CD16A)	LINC01871	0.384823205	2.12E-14	postive		CXCL10	LINC01871	0.426211945	1.25E-17	postive		CD3E(CD3)	LINC01871	0.567185213	1.26E-32	postive		CXCL9	LINC01871	0.48049967	1.35E-22	postive
ITGAM£¨CD11b)	AL365203.2	0.379309986	5.28E-14	postive		FCGR1A(CD64)	LINC01871	0.370384337	2.24E-13	postive		CD8A£¨CD8)	AC026369.2	0.329818928	9.23E-11	postive		CCL8	LINC01871	0.430395669	5.55E-18	postive
POLK(LAK-1)	AC068580.3	0.359838604	1.16E-12	postive		CXCL11	LINC01871	0.331626712	7.19E-11	postive		CD8B(CD8)	AC026369.2	0.302459906	3.35E-09	postive		CXCL10	LINC01871	0.426211945	1.25E-17	postive
CD59	AL365203.2	0.335220816	4.35E-11	postive		FCGR1A(CD64)	AL031985.3	0.309235455	1.42E-09	postive		CD8A£¨CD8)	AL031985.3	0.228223056	1.01E-05	postive		CCL18	LINC01871	0.38348035	2.65E-14	postive
ITGAM£¨CD11b)	TMEM220-AS1	-0.312696896	9.11E-10	negative		CD86	AL031985.3	0.308070984	1.65E-09	postive		CD8B(CD8)	AL031985.3	0.203949676	8.31E-05	postive		CCL8	AC026369.2	0.349161932	5.82E-12	postive
FCGR3A£¨CD16A)	AL031985.3	0.294066236	9.37E-09	postive		CD86	ZFPM2-AS1	0.272791137	1.10E-07	postive		CD3E(CD3)	AC026369.2	0.183213786	0.000419021	postive		CXCL11	LINC01871	0.33162671	7.19E-11	postive
POLK(LAK-1)	AC012467.2	0.279984393	4.90E-08	postive		CD86	AC026369.2	0.263466795	3.04E-07	postive		CD3E(CD3)	AL031985.3	0.173800995	0.000826774	postive		CCL4	AC026369.2	0.326333235	1.49E-10	postive
POLK(LAK-1)	NRAV	0.278046044	6.11E-08	postive		FCGR1A(CD64)	ZFPM2-AS1	0.260854132	4.02E-07	postive		CD3D(CD3)	TMEM220-AS1	-0.170976661	0.001007174	negative		CCL2	NRAV	0.300622134	4.21E-09	postive
ITGAM£¨CD11b)	AL031985.3	0.268757977	1.72E-07	postive		SOCS1	ZFPM2-AS1	0.24762876	1.57E-06	postive		CD3D(CD3)	AL031985.3	0.165846397	0.001430479	postive		CCL5	AC026369.2	0.29303108	1.06E-08	postive
FCGR3A£¨CD16A)	ZFPM2-AS1	0.266355703	2.23E-07	postive		MARCO	LINC01871	0.232537512	6.75E-06	postive		CD8A£¨CD8)	TMEM220-AS1	-0.15125731	0.003678199	negative		CCL3	AC026369.2	0.268150229	1.84E-07	postive
CD59	TMEM220-AS1	-0.25322588	8.88E-07	negative		CD86	NRAV	0.22775982	1.05E-05	postive		CD8B(CD8)	TMEM220-AS1	-0.148694514	0.004307128	negative		CCL8	AL031985.3	0.24677337	1.70E-06	postive
FCGR3A£¨CD16A)	TMEM220-AS1	-0.229978775	8.57E-06	negative		FCGR1A(CD64)	AL365203.2	0.208367812	5.76E-05	postive		CD3D(CD3)	AC009005.1	0.142881953	0.006107214	postive		CCL4	AL031985.3	0.199092102	0.00012326	postive
ITGAM£¨CD11b)	AC068580.3	0.228032288	1.03E-05	postive		FCGR1A(CD64)	NRAV	0.187517316	0.000303665	postive		CD3D(CD3)	AC026369.2	0.142363267	0.006296793	postive		CCL3	ZFPM2-AS1	0.196160761	0.000155644	postive
POLK(LAK-1)	AL365203.2	0.224611695	1.40E-05	postive		SOCS1	LINC01871	0.181674032	0.000469375	postive		CD3D(CD3)	MIR210HG	0.133183251	0.010646021	postive		CCL8	ZFPM2-AS1	0.194857837	0.000172463	postive
ITGAM£¨CD11b)	AC009779.2	0.223435175	1.56E-05	postive		CD86	AL365203.2	0.181268747	0.000483534	postive		CD3D(CD3)	AC009779.2	0.131423543	0.011733361	postive		CCL5	AL031985.3	0.186010186	0.000340189	postive
POLK(LAK-1)	AC074117.1	0.222611714	1.68E-05	postive		CXCL9	AC026369.2	0.171076118	0.001000249	postive		CD3E(CD3)	TMEM220-AS1	-0.130243222	0.012516591	negative		CCL19	LINC01871	0.179145844	0.000564401	postive
POLK(LAK-1)	AC009403.1	-0.221896481	1.79E-05	negative		SOCS1	NRAV	0.159273272	0.002210511	postive		CD8B(CD8)	AC068580.3	-0.104743353	0.044934427	negative		CCL4	TMEM220-AS1	-0.178328579	0.000598749	negative
CD59	AC009403.1	-0.214037512	3.56E-05	negative		CXCL9	AL031985.3	0.135212578	0.009503664	postive								CCL8	TMEM220-AS1	-0.178031987	0.000611686	negative
FCGR3A£¨CD16A)	NRAV	0.213844646	3.62E-05	postive		CD86	AC068580.3	0.13141185	0.011740903	postive								CCL3	TMEM220-AS1	-0.174795115	0.000770734	negative
ITGAM£¨CD11b)	ZFPM2-AS1	0.210843151	4.68E-05	postive		CXCL11	AC026369.2	0.107275388	0.039973672	postive								CCL2	TMEM220-AS1	-0.173755115	0.000829449	negative
POLK(LAK-1)	AL031985.3	0.198976807	0.000124404	postive		CD86	AC012467.2	0.102458509	0.049845074	postive								CCL2	AL365203.2	0.171160125	0.000994434	postive
CD59	ZFPM2-AS1	0.195176346	0.000168201	postive		MARCO	AL139384.1	-0.115692984	0.026674737	negative								CXCL9	AC026369.2	0.171076118	0.001000249	postive
FCGR3A£¨CD16A)	AL365203.2	0.188481201	0.00028226	postive		MARCO	AC074117.1	-0.117438542	0.024454356	negative								CCL21	LINC01871	0.164503329	0.001565552	postive
POLK(LAK-1)	LINC01871	-0.178909712	0.000574133	negative		SOCS1	AC074117.1	-0.133096374	0.010697532	negative								CXCL13	AC026369.2	0.159896605	0.002122593	postive
ITGAM£¨CD11b)	LUCAT1	0.174696801	0.000776115	postive		SOCS1	TMEM220-AS1	-0.147246469	0.004703966	negative								CCL4	ZFPM2-AS1	0.156566884	0.002632085	postive
ITGAM£¨CD11b)	AC012467.2	0.169635237	0.001104995	postive		FCGR1A(CD64)	TMEM220-AS1	-0.228181936	1.01E-05	negative								CCL2	AC009403.1	-0.146800096	0.004832778	negative
B3GAT1(CD57)	AC012467.2	0.157474677	0.002483148	postive		CD86	TMEM220-AS1	-0.288412597	1.84E-08	negative								CXCL9	AL031985.3	0.135212578	0.009503663	postive
B3GAT1(CD57)	TMEM220-AS1	0.15389921	0.003118027	postive														CCL3	AL031985.3	0.133335804	0.0105561	postive
B3GAT1(CD57)	ZFPM2-AS1	-0.14939447	0.004126363	negative														CCL5	TMEM220-AS1	-0.132722274	0.010921875	negative
CD59	AL031985.3	0.148232427	0.00443035	postive														CCL2	AC012467.2	0.121447099	0.019950603	postive
ITGAM£¨CD11b)	AC026369.2	0.146555607	0.00490467	postive														CCL21	AC009005.1	0.115916598	0.026380943	postive
ITGAM£¨CD11b)	LINC01871	0.144717086	0.005476893	postive														CCL2	LINC01871	0.1106994	0.034007682	postive
ITGAM£¨CD11b)	MIR210HG	0.126584167	0.015245268	postive														CCL2	AL139384.1	-0.108214571	0.038255234	negative
FCGR3B£¨CD16B)	AC009779.2	0.120208292	0.021258489	postive														CCL2	AC068580.3	0.10811992	0.038425537	postive
B3GAT1(CD57)	LUCAT1	-0.119236289	0.022336154	negative														CXCL11	AC026369.2	0.107275386	0.039973675	postive
B3GAT1(CD57)	AC009403.1	-0.115255471	0.027257706	negative														CCL19	AC009005.1	0.10457219	0.045287653	postive
ITGAM£¨CD11b)	AC009403.1	-0.114519798	0.028262653	negative														CCL5	ZFPM2-AS1	0.104000731	0.046483888	postive
FCGR3B£¨CD16B)	AL139384.1	0.11450134	0.028288271	postive
CD59	LINC01871	0.114286281	0.028588219	postive
POLK(LAK-1)	AC009779.2	0.11375038	0.029347548	postive
CD59	AC068580.3	0.105531332	0.043337996	postive
