# Supplementary material for: A Ferroptosis-Related LncRNA Signature Associated with Prognosis, Tumor Immune Environment, and Genome Instability in Hepatocellular Carcinoma
Source: Comput Math Methods Med. 2022 Aug 18;2022:6284540. doi: 10.1155/2022/6284540 (PMC9410853; doi:10.1155/2022/6284540)
Supplement: Supplementary Materials — Table S1. Details of the 270 ferroptosis-related genes retrieved from FerrDb. Table S2. The 626 lncRNAs identified as ferroptosis-related lncRNAs by co-expression analysis. Table S3. The 54 lncRNAs that were significantly associated with hepatocellular carcinoma prognosis by univariate Cox analysis. Table S4. Corresponding coefficients of ferroptosis-related lncRNAs and risk score. Table S5. The 61 ferroptosis-related genes with different mutation frequencies that were found by comparing the high- and low-risk groups. Table S6. Detailed results of the GO functional enrichment analysis. Table S7. Detailed results of KEGG pathway enrichment analysis. Table S8. Association between 16 ferroptosis-related lncRNAs and immune cells. [file 6284540.f1.zip › Supplementary table7.txt]

KEGG
ID	Description	GeneRatio	BgRatio	pvalue	p.adjust	qvalue	geneID	Count
hsa00982	Drug metabolism - cytochrome P450	18/178	72/8095	8.99E-15	1.74E-12	1.37E-12	126/1548/1576/127/1558/125/1559/1571/7366/7365/54657/124/1549/1565/1555/2328/316/1544	18
hsa00980	Metabolism of xenobiotics by cytochrome P450	18/178	78/8095	4.12E-14	3.33E-12	2.63E-12	126/1548/1576/127/125/1559/1571/22977/3290/7366/7365/54657/124/1549/1565/6822/1555/1544	18
hsa00830	Retinol metabolism	17/178	68/8095	5.17E-14	3.33E-12	2.63E-12	126/1548/1576/127/1558/125/1559/8608/8630/7366/7365/54657/124/1549/1555/316/1544	17
hsa04610	Complement and coagulation cascades	18/178	85/8095	2.05E-13	9.87E-12	7.81E-12	10877/2158/10878/730/729/10747/81494/462/4153/722/731/2165/735/5340/3080/732/2161/3818	18
hsa00983	Drug metabolism - other enzymes	14/178	80/8095	1.58E-09	6.09E-08	4.81E-08	1548/1576/1571/7366/7365/51733/54657/1549/151531/1807/10/8824/6241/7083	14
hsa05204	Chemical carcinogenesis - DNA adducts	13/178	69/8095	2.40E-09	7.71E-08	6.09E-08	1548/1576/1558/1559/1571/3290/7366/7365/54657/1549/6822/10/1544	13
hsa04976	Bile secretion	13/178	89/8095	5.94E-08	1.64E-06	1.30E-06	6554/6580/1576/10998/366/7366/7365/54657/10864/200931/5244/6822/570	13
hsa00140	Steroid hormone biosynthesis	10/178	61/8095	7.01E-07	1.69E-05	1.34E-05	1576/1571/3290/8630/7366/7365/54657/6718/1544/1583	10
hsa00350	Tyrosine metabolism	8/178	36/8095	8.35E-07	1.79E-05	1.42E-05	6898/3242/126/127/125/124/3081/316	8
hsa01200	Carbon metabolism	13/178	115/8095	1.26E-06	2.42E-05	1.92E-05	10993/1373/51179/229/55753/189/2875/2203/9104/54363/84706/5315/2539	13
hsa00260	Glycine, serine and threonine metabolism	8/178	40/8095	1.97E-06	3.45E-05	2.73E-05	10993/27232/189/1491/635/29958/64902/1610	8
hsa00380	Tryptophan metabolism	8/178	42/8095	2.91E-06	4.68E-05	3.70E-05	8564/64577/130013/6999/316/1544/11185/23498	8
hsa01230	Biosynthesis of amino acids	10/178	75/8095	4.94E-06	7.34E-05	5.80E-05	10993/1373/229/5009/2875/1491/84706/383/5831/5315	10
hsa03320	PPAR signaling pathway	10/178	76/8095	5.58E-06	7.70E-05	6.09E-05	5105/1582/10998/116519/2167/345/11001/51129/3158/335	10
hsa00620	Pyruvate metabolism	8/178	47/8095	7.06E-06	9.08E-05	7.18E-05	126/5105/127/125/124/197257/134526/5315	8
hsa04110	Cell cycle	12/178	126/8095	1.94E-05	0.000234063	0.000185105	10912/4616/701/1869/9133/983/9232/5347/4171/891/2810/991	12
hsa00650	Butanoate metabolism	6/178	28/8095	2.62E-05	0.000297158	0.000235004	123876/348158/622/54988/18/3158	6
hsa00591	Linoleic acid metabolism	6/178	29/8095	3.24E-05	0.000347455	0.00027478	1576/5320/1558/1559/1571/1544	6
hsa00220	Arginine biosynthesis	5/178	22/8095	9.44E-05	0.000959325	0.00075867	1373/5009/2875/84706/383	5
hsa00010	Glycolysis / Gluconeogenesis	8/178	67/8095	0.000100682	0.000971582	0.000768363	126/5105/127/125/229/2203/124/5315	8
hsa00250	Alanine, aspartate and glutamate metabolism	6/178	37/8095	0.000137053	0.001259581	0.000996123	1373/189/2875/84706/64902/18	6
hsa00120	Primary bile acid biosynthesis	4/178	17/8095	0.000429909	0.003771471	0.00298262	1582/10998/6718/570	4
hsa01240	Biosynthesis of cofactors	11/178	156/8095	0.000626092	0.00525373	0.004154845	3242/554235/8630/7366/7365/9104/54657/8564/6999/23498/5315	11
hsa00270	Cysteine and methionine metabolism	6/178	50/8095	0.000739594	0.00594757	0.00470356	6898/10993/1036/1491/635/64902	6
hsa04115	p53 signaling pathway	7/178	73/8095	0.001059829	0.008181877	0.006470533	10912/4616/6241/9133/983/891/2810	7
hsa00590	Arachidonic acid metabolism	6/178	61/8095	0.002117636	0.015719373	0.012431465	5320/1558/1559/1571/8529/1555	6
hsa00030	Pentose phosphate pathway	4/178	30/8095	0.003961716	0.027307544	0.021595821	229/2203/9104/2539	4
hsa00053	Ascorbate and aldarate metabolism	4/178	30/8095	0.003961716	0.027307544	0.021595821	7366/7365/9104/54657	4
hsa04979	Cholesterol metabolism	5/178	50/8095	0.004624739	0.030778437	0.024340733	3931/345/51129/4018/335	5
hsa00051	Fructose and mannose metabolism	4/178	33/8095	0.005620697	0.035266169	0.027889799	229/2203/5207/57016	4
hsa00360	Phenylalanine metabolism	3/178	17/8095	0.005664514	0.035266169	0.027889799	6898/3242/10249	3
hsa00040	Pentose and glucuronate interconversions	4/178	34/8095	0.006262662	0.037771682	0.029871251	7366/7365/54657/57016	4
hsa00240	Pyrimidine metabolism	5/178	56/8095	0.007503057	0.043881515	0.034703135	51733/151531/1807/6241/7083	5
