# Supplementary material for: A Ferroptosis-Related LncRNA Signature Associated with Prognosis, Tumor Immune Environment, and Genome Instability in Hepatocellular Carcinoma
Source: Comput Math Methods Med. 2022 Aug 18;2022:6284540. doi: 10.1155/2022/6284540 (PMC9410853; doi:10.1155/2022/6284540)
Supplement: Supplementary Materials — Table S1. Details of the 270 ferroptosis-related genes retrieved from FerrDb. Table S2. The 626 lncRNAs identified as ferroptosis-related lncRNAs by co-expression analysis. Table S3. The 54 lncRNAs that were significantly associated with hepatocellular carcinoma prognosis by univariate Cox analysis. Table S4. Corresponding coefficients of ferroptosis-related lncRNAs and risk score. Table S5. The 61 ferroptosis-related genes with different mutation frequencies that were found by comparing the high- and low-risk groups. Table S6. Detailed results of the GO functional enrichment analysis. Table S7. Detailed results of KEGG pathway enrichment analysis. Table S8. Association between 16 ferroptosis-related lncRNAs and immune cells. [file 6284540.f1.zip › Supplementary table6.txt]

GO
ONTOLOGY	ID	Description	GeneRatio	BgRatio	pvalue	p.adjust	qvalue	geneID	Count
BP	GO:0044282	small molecule catabolic process	45/264	431/18862	2.33E-26	7.12E-23	5.75E-23	TAT/SDS/HPD/PCK1/ADH4/HAO2/FTCD/UROC1/ALDOB/PON1/OTC/HSD17B6/AGXT/CDO1/GPT/CYP4A11/CTH/CYP4F2/UPB1/SLC27A2/HAO1/MFSD2A/LDHD/KMO/AKR1D1/UPP2/HGD/GPT2/ALDH8A1/PON3/ACMSD/BDH1/DPYS/SULT2A1/TDO2/RIDA/AGXT2/DAO/AMDHD1/ABAT/ALDH1L1/ARG1/HAAO/AKR1B10/PKM	45
BP	GO:0016053	organic acid biosynthetic process	40/264	335/18862	1.09E-25	1.51E-22	1.22E-22	SDS/CPS1/CYP3A4/CYP8B1/SLC27A5/CYP2C8/APOA5/CYP2C9/CYP2E1/ACSM2A/OTC/ASPG/AGXT/CYP4A22/ACSM2B/CDO1/GPT/CYP4A11/APOC3/CTH/UPB1/SLC27A2/RGN/BHMT/KMO/AKR1D1/GPT2/ALDH8A1/INSIG1/ACMSD/CYP2D6/ACSM5/AGXT2/PDK4/CYP1A2/BAAT/APOA1/HAAO/PYCR1/PKM	40
BP	GO:0016054	organic acid catabolic process	36/264	258/18862	1.48E-25	1.51E-22	1.22E-22	TAT/SDS/HPD/PCK1/HAO2/FTCD/UROC1/PON1/OTC/AGXT/CDO1/GPT/CYP4A11/CTH/CYP4F2/SLC27A2/HAO1/MFSD2A/LDHD/KMO/AKR1D1/HGD/GPT2/ALDH8A1/PON3/ACMSD/SULT2A1/TDO2/RIDA/AGXT2/DAO/AMDHD1/ABAT/ALDH1L1/ARG1/HAAO	36
BP	GO:0046395	carboxylic acid catabolic process	35/264	243/18862	2.43E-25	1.85E-22	1.49E-22	TAT/SDS/HPD/PCK1/HAO2/FTCD/UROC1/PON1/OTC/AGXT/CDO1/GPT/CYP4A11/CYP4F2/SLC27A2/HAO1/MFSD2A/LDHD/KMO/AKR1D1/HGD/GPT2/ALDH8A1/PON3/ACMSD/SULT2A1/TDO2/RIDA/AGXT2/DAO/AMDHD1/ABAT/ALDH1L1/ARG1/HAAO	35
BP	GO:0046394	carboxylic acid biosynthetic process	38/264	327/18862	5.32E-24	3.25E-21	2.62E-21	SDS/CYP3A4/CYP8B1/SLC27A5/CYP2C8/APOA5/CYP2C9/CYP2E1/ACSM2A/OTC/ASPG/AGXT/CYP4A22/ACSM2B/GPT/CYP4A11/APOC3/CTH/UPB1/SLC27A2/RGN/BHMT/KMO/AKR1D1/GPT2/ALDH8A1/INSIG1/ACMSD/CYP2D6/ACSM5/AGXT2/PDK4/CYP1A2/BAAT/APOA1/HAAO/PYCR1/PKM	38
BP	GO:1901605	alpha-amino acid metabolic process	30/264	191/18862	5.77E-23	2.93E-20	2.37E-20	TAT/SDS/HPD/CPS1/GNMT/TTC36/GLYAT/GLYATL1/FTCD/UROC1/OTC/AGXT/CDO1/GPT/CTH/BHMT/KMO/HGD/GPT2/ALDH8A1/ACMSD/TDO2/RIDA/AGXT2/DAO/AMDHD1/BAAT/ARG1/HAAO/PYCR1	30
BP	GO:0009063	cellular amino acid catabolic process	22/264	106/18862	7.30E-20	3.07E-17	2.48E-17	TAT/SDS/HPD/FTCD/UROC1/OTC/AGXT/CDO1/GPT/KMO/HGD/GPT2/ALDH8A1/ACMSD/TDO2/RIDA/AGXT2/DAO/AMDHD1/ABAT/ARG1/HAAO	22
BP	GO:0006520	cellular amino acid metabolic process	34/264	331/18862	8.04E-20	3.07E-17	2.48E-17	TAT/SDS/HPD/CPS1/GNMT/TTC36/GLYAT/GLYATL1/FTCD/UROC1/OTC/ASPG/AGXT/CDO1/GPT/CTH/UPB1/BHMT/KMO/HGD/GPT2/ALDH8A1/ACMSD/DPYS/TDO2/RIDA/AGXT2/DAO/AMDHD1/ABAT/BAAT/ARG1/HAAO/PYCR1	34
BP	GO:0008202	steroid metabolic process	33/264	329/18862	6.06E-19	2.05E-16	1.66E-16	CYP2A6/CYP3A4/CYP8B1/SLC27A5/CYP2C8/APOA5/CYP2C9/CYP2E1/PON1/HSD11B1/RDH16/HSD17B6/LCAT/UGT2B15/SLC27A2/SEC14L2/PPARGC1A/APOF/UGT1A4/AKR1D1/INSIG1/CYP2D6/SULT2A1/CYP2B6/LEPR/NR1I2/CYP1A2/CYP11A1/BAAT/HMGCS2/APOA1/G6PD/SPP1	33
BP	GO:0006631	fatty acid metabolic process	34/264	392/18862	1.60E-17	4.89E-15	3.95E-15	PCK1/CYP2A6/CYP3A4/ADH4/SLC27A5/CYP2C8/APOA5/HAO2/CYP2C9/CYP2E1/ACSM2A/PON1/CYP4A22/ACSM2B/CYP4A11/APOC3/CYP4F2/SLC27A2/RGN/HAO1/MFSD2A/PPARGC1A/CYP2A7/ACOT12/INSIG1/PON3/CYP2D6/ACSM5/CYP2B6/PDK4/CYP1A2/CES2/BAAT/APOA1	34
BP	GO:0071466	cellular response to xenobiotic stimulus	21/264	125/18862	5.13E-17	1.42E-14	1.15E-14	CYP2A6/CYP3A4/GLYAT/CYP2C8/CYP2C9/CYP2E1/AKR7A3/ACSM2B/UGT2B15/UGT1A4/CYP2A7/PON3/CYP2D6/SULT2A1/CYP2B6/FMO3/NAT2/NR1I2/CYP1A2/CES2/E2F1	21
BP	GO:0072330	monocarboxylic acid biosynthetic process	26/264	224/18862	1.10E-16	2.79E-14	2.25E-14	SDS/CYP3A4/CYP8B1/SLC27A5/CYP2C8/APOA5/CYP2C9/CYP2E1/ACSM2A/AGXT/ACSM2B/APOC3/SLC27A2/RGN/KMO/AKR1D1/ALDH8A1/INSIG1/ACMSD/CYP2D6/ACSM5/PDK4/CYP1A2/BAAT/APOA1/PKM	26
BP	GO:0009410	response to xenobiotic stimulus	21/264	131/18862	1.39E-16	3.26E-14	2.63E-14	CYP2A6/CYP3A4/GLYAT/CYP2C8/CYP2C9/CYP2E1/AKR7A3/ACSM2B/UGT2B15/UGT1A4/CYP2A7/PON3/CYP2D6/SULT2A1/CYP2B6/FMO3/NAT2/NR1I2/CYP1A2/CES2/E2F1	21
BP	GO:1901606	alpha-amino acid catabolic process	18/264	88/18862	2.40E-16	5.22E-14	4.21E-14	TAT/SDS/HPD/OTC/AGXT/CDO1/GPT/KMO/HGD/GPT2/ALDH8A1/ACMSD/TDO2/RIDA/AGXT2/DAO/ARG1/HAAO	18
BP	GO:0006805	xenobiotic metabolic process	20/264	120/18862	3.42E-16	6.95E-14	5.61E-14	CYP2A6/CYP3A4/GLYAT/CYP2C8/CYP2C9/CYP2E1/AKR7A3/ACSM2B/UGT2B15/UGT1A4/CYP2A7/PON3/CYP2D6/SULT2A1/CYP2B6/FMO3/NAT2/NR1I2/CYP1A2/CES2	20
BP	GO:0006066	alcohol metabolic process	30/264	373/18862	1.10E-14	2.09E-12	1.69E-12	ADH1C/PCK1/CYP3A4/ADH4/CYP2C8/ADH1B/APOA5/CYP2C9/PON1/RDH16/LCAT/SEC14L2/HAO1/APOF/UGT1A4/ADH1A/MOGAT2/AKR1D1/INSIG1/CYP2D6/SULT2A1/LEPR/TTR/CYP1A2/CYP11A1/HMGCS2/APOA1/AKR1B10/SPHK1/G6PD	30
BP	GO:0017144	drug metabolic process	13/264	45/18862	2.88E-14	5.18E-12	4.18E-12	CYP2A6/CYP3A4/CYP2C8/CYP2C9/CYP2E1/CYP4F2/ADH1A/CYP2A7/CYP2D6/CYP2B6/AOX1/NR1I2/CYP1A2	13
BP	GO:0034754	cellular hormone metabolic process	19/264	136/18862	5.46E-14	9.26E-12	7.48E-12	ADH1C/CYP3A4/ADH4/CYP2C8/ADH1B/CYP2C9/RDH16/HSD17B6/UGT2B15/PPARGC1A/ADH1A/AKR1D1/ALDH8A1/CYP2D6/TTR/CYP1A2/CYP11A1/AKR1B10/SPP1	19
BP	GO:0006721	terpenoid metabolic process	18/264	124/18862	1.30E-13	2.08E-11	1.68E-11	ADH1C/CYP3A4/ADH4/CYP2C8/ADH1B/CYP2C9/CYP2E1/RDH16/APOC3/ADH1A/ALDH8A1/CYP2D6/TTR/CYP1A2/HMGCS2/APOA1/GPC3/AKR1B10	18
BP	GO:0042738	exogenous drug catabolic process	10/264	23/18862	2.37E-13	3.62E-11	2.92E-11	CYP2A6/CYP3A4/CYP2C8/CYP2C9/CYP2E1/CYP2A7/CYP2D6/CYP2B6/NR1I2/CYP1A2	10
BP	GO:0016042	lipid catabolic process	27/264	340/18862	3.44E-13	5.00E-11	4.04E-11	PCK1/CPS1/CYP3A4/PLA2G2A/APOA5/HAO2/HSD11B1/ASPG/HSD17B6/FABP4/CYP4A11/APOC3/CYP4F2/SLC27A2/HAO1/MFSD2A/GPLD1/AKR1D1/GBA3/SULT2A1/LRCOL1/CYP1A2/CES2/APOA1/AKR1B10/SPHK1/SPP1	27
BP	GO:0042737	drug catabolic process	10/264	25/18862	6.61E-13	9.17E-11	7.40E-11	CYP2A6/CYP3A4/CYP2C8/CYP2C9/CYP2E1/CYP2A7/CYP2D6/CYP2B6/NR1I2/CYP1A2	10
BP	GO:0001676	long-chain fatty acid metabolic process	17/264	120/18862	9.51E-13	1.26E-10	1.02E-10	CYP2A6/CYP3A4/SLC27A5/CYP2C8/CYP2C9/CYP2E1/ACSM2A/CYP4A22/ACSM2B/CYP4A11/CYP4F2/SLC27A2/CYP2A7/CYP2D6/ACSM5/CYP2B6/CYP1A2	17
BP	GO:0006720	isoprenoid metabolic process	18/264	143/18862	1.60E-12	2.03E-10	1.64E-10	ADH1C/CYP3A4/ADH4/CYP2C8/ADH1B/CYP2C9/CYP2E1/RDH16/APOC3/ADH1A/ALDH8A1/CYP2D6/TTR/CYP1A2/HMGCS2/APOA1/GPC3/AKR1B10	18
BP	GO:0019373	epoxygenase P450 pathway	9/264	20/18862	2.64E-12	3.22E-10	2.60E-10	CYP2A6/CYP2C8/CYP2C9/CYP2E1/CYP4A11/CYP4F2/CYP2A7/CYP2B6/CYP1A2	9
BP	GO:1902652	secondary alcohol metabolic process	18/264	158/18862	8.90E-12	1.04E-09	8.43E-10	CYP3A4/APOA5/CYP2C9/PON1/LCAT/SEC14L2/APOF/UGT1A4/AKR1D1/INSIG1/CYP2D6/SULT2A1/LEPR/CYP1A2/CYP11A1/HMGCS2/APOA1/G6PD	18
BP	GO:0016125	sterol metabolic process	18/264	165/18862	1.86E-11	2.10E-09	1.70E-09	CYP3A4/CYP8B1/APOA5/CYP2C9/PON1/LCAT/SEC14L2/APOF/AKR1D1/INSIG1/CYP2D6/SULT2A1/LEPR/CYP1A2/CYP11A1/HMGCS2/APOA1/G6PD	18
BP	GO:0001523	retinoid metabolic process	15/264	108/18862	2.86E-11	3.11E-09	2.51E-09	ADH1C/CYP3A4/ADH4/CYP2C8/ADH1B/RDH16/APOC3/ADH1A/ALDH8A1/CYP2D6/TTR/CYP1A2/APOA1/GPC3/AKR1B10	15
BP	GO:0140014	mitotic nuclear division	23/264	296/18862	3.27E-11	3.32E-09	2.68E-09	IGF2/BUB1B/NEK2/MKI67/CCNB2/KIF18B/NUF2/SPHK1/CDT1/CDK1/ZWINT/PTTG1/KIF4A/ANLN/PLK1/CCNB1/CDCA8/KIF2C/KIFC1/TPX2/UBE2C/CDC20/MYBL2	23
BP	GO:0008203	cholesterol metabolic process	17/264	149/18862	3.34E-11	3.32E-09	2.68E-09	CYP3A4/APOA5/CYP2C9/PON1/LCAT/SEC14L2/APOF/AKR1D1/INSIG1/CYP2D6/SULT2A1/LEPR/CYP1A2/CYP11A1/HMGCS2/APOA1/G6PD	17
BP	GO:0042445	hormone metabolic process	20/264	218/18862	3.37E-11	3.32E-09	2.68E-09	ADH1C/CYP3A4/ADH4/CYP2C8/ADH1B/CYP2C9/RDH16/HSD17B6/UGT2B15/PPARGC1A/ADH1A/AKR1D1/ALDH8A1/CYP2D6/SULT2A1/TTR/CYP1A2/CYP11A1/AKR1B10/SPP1	20
BP	GO:0042572	retinol metabolic process	11/264	47/18862	3.66E-11	3.49E-09	2.82E-09	ADH1C/CYP3A4/ADH4/CYP2C8/ADH1B/RDH16/ADH1A/CYP2D6/TTR/CYP1A2/AKR1B10	11
BP	GO:0034308	primary alcohol metabolic process	14/264	94/18862	5.04E-11	4.66E-09	3.76E-09	ADH1C/CYP3A4/ADH4/CYP2C8/ADH1B/RDH16/HAO1/ADH1A/CYP2D6/SULT2A1/TTR/CYP1A2/CYP11A1/AKR1B10	14
BP	GO:0016101	diterpenoid metabolic process	15/264	114/18862	6.31E-11	5.66E-09	4.57E-09	ADH1C/CYP3A4/ADH4/CYP2C8/ADH1B/RDH16/APOC3/ADH1A/ALDH8A1/CYP2D6/TTR/CYP1A2/APOA1/GPC3/AKR1B10	15
BP	GO:0019835	cytolysis	9/264	31/18862	2.77E-10	2.42E-08	1.95E-08	PLA2G2A/C7/C6/HRG/CFHR5/C8A/C9/CFHR2/C8B	9
BP	GO:0006641	triglyceride metabolic process	14/264	108/18862	3.40E-10	2.88E-08	2.32E-08	PCK1/CPS1/SLC27A5/APOA5/CYP2E1/FABP4/APOC3/RGN/MFSD2A/GPLD1/MOGAT2/INSIG1/THRSP/APOA1	14
BP	GO:0019369	arachidonic acid metabolic process	11/264	59/18862	5.07E-10	4.18E-08	3.37E-08	CYP2A6/CYP2C8/CYP2C9/CYP2E1/CYP4A22/CYP4A11/CYP4F2/CYP2A7/CYP2D6/CYP2B6/CYP1A2	11
BP	GO:0006638	neutral lipid metabolic process	15/264	136/18862	7.95E-10	6.22E-08	5.02E-08	PCK1/CPS1/SLC27A5/APOA5/CYP2E1/FABP4/APOC3/RGN/MFSD2A/GPLD1/MOGAT2/INSIG1/ANG/THRSP/APOA1	15
BP	GO:0006639	acylglycerol metabolic process	15/264	136/18862	7.95E-10	6.22E-08	5.02E-08	PCK1/CPS1/SLC27A5/APOA5/CYP2E1/FABP4/APOC3/RGN/MFSD2A/GPLD1/MOGAT2/INSIG1/ANG/THRSP/APOA1	15
BP	GO:0120254	olefinic compound metabolic process	14/264	119/18862	1.25E-09	9.56E-08	7.72E-08	CYP2A6/CYP2C8/CYP2C9/CYP2E1/CYP4A22/CYP4A11/CYP4F2/PPARGC1A/CYP2A7/ALDH8A1/CYP2D6/CYP2B6/CYP1A2/CYP11A1	14
BP	GO:0042493	response to drug	23/264	359/18862	1.48E-09	1.10E-07	8.88E-08	SLC10A1/SLC22A1/CYP2A6/CPS1/CYP3A4/CYP2C8/CYP2C9/CYP2E1/OTC/FBP1/PPARGC1A/CYP2A7/GPLD1/NNMT/CYP2D6/TDO2/CYP2B6/NR1I2/CYP1A2/ARG1/APOA1/CCNB1/CA9	23
BP	GO:0006690	icosanoid metabolic process	14/264	123/18862	1.95E-09	1.41E-07	1.14E-07	CYP2A6/CYP2C8/CYP2C9/CYP2E1/PON1/CYP4A22/CYP4A11/CYP4F2/CYP2A7/PON3/CYP2D6/CYP2B6/CYP1A2/CES2	14
BP	GO:0042180	cellular ketone metabolic process	19/264	254/18862	3.36E-09	2.38E-07	1.92E-07	ADH4/APOA5/HSD17B6/APOC3/CYP4F2/RGN/MFSD2A/PPARGC1A/BHMT/KMO/ALDH8A1/INSIG1/ACMSD/TDO2/CYP2B6/PDK4/CYP11A1/APOA1/AKR1B10	19
BP	GO:0009074	aromatic amino acid family catabolic process	7/264	20/18862	6.45E-09	4.47E-07	3.61E-07	TAT/HPD/KMO/HGD/ACMSD/TDO2/HAAO	7
BP	GO:0009069	serine family amino acid metabolic process	9/264	43/18862	6.69E-09	4.54E-07	3.66E-07	SDS/GLYAT/AGXT/CDO1/CTH/RIDA/AGXT2/DAO/BAAT	9
BP	GO:0006869	lipid transport	25/264	461/18862	8.36E-09	5.55E-07	4.48E-07	SLC10A1/CFHR4/PLA2G2A/CYP8B1/SLC27A5/AQP9/APOA5/PON1/LCAT/FABP4/CYP4A11/APOC3/CYP4F2/SLC27A2/MFSD2A/APOF/KMO/SLCO2A1/SLC51A/LPA/ABCB4/THRSP/APOA1/SLC1A2/SPP1	25
BP	GO:0009072	aromatic amino acid family metabolic process	8/264	32/18862	1.04E-08	6.76E-07	5.46E-07	TAT/HPD/TTC36/KMO/HGD/ACMSD/TDO2/HAAO	8
BP	GO:0000070	mitotic sister chromatid segregation	15/264	164/18862	1.07E-08	6.81E-07	5.50E-07	BUB1B/NEK2/KIF18B/NUF2/CDT1/ZWINT/PTTG1/KIF4A/PLK1/CCNB1/CDCA8/KIF2C/KIFC1/UBE2C/CDC20	15
BP	GO:0006694	steroid biosynthetic process	16/264	190/18862	1.13E-08	7.04E-07	5.68E-07	CYP3A4/CYP8B1/SLC27A5/APOA5/HSD11B1/HSD17B6/SLC27A2/SEC14L2/PPARGC1A/AKR1D1/INSIG1/CYP11A1/BAAT/HMGCS2/APOA1/G6PD	16
BP	GO:0000280	nuclear division	24/264	436/18862	1.27E-08	7.73E-07	6.24E-07	IGF2/BUB1B/NEK2/MKI67/CCNB2/KIF18B/NUF2/SPHK1/CDT1/CDK1/ZWINT/PTTG1/KIF4A/ANLN/PLK1/CCNB1/CDCA8/KIF2C/KIFC1/TPX2/UBE2C/TOP2A/CDC20/MYBL2	24
BP	GO:0006633	fatty acid biosynthetic process	15/264	168/18862	1.49E-08	8.90E-07	7.18E-07	CYP3A4/CYP2C8/APOA5/CYP2C9/CYP2E1/ACSM2A/ACSM2B/APOC3/RGN/INSIG1/CYP2D6/ACSM5/PDK4/CYP1A2/APOA1	15
BP	GO:0000819	sister chromatid segregation	16/264	199/18862	2.18E-08	1.28E-06	1.03E-06	BUB1B/NEK2/KIF18B/NUF2/CDT1/ZWINT/PTTG1/KIF4A/PLK1/CCNB1/CDCA8/KIF2C/KIFC1/UBE2C/TOP2A/CDC20	16
BP	GO:0048285	organelle fission	25/264	486/18862	2.38E-08	1.37E-06	1.10E-06	PPARGC1A/IGF2/BUB1B/NEK2/MKI67/CCNB2/KIF18B/NUF2/SPHK1/CDT1/CDK1/ZWINT/PTTG1/KIF4A/ANLN/PLK1/CCNB1/CDCA8/KIF2C/KIFC1/TPX2/UBE2C/TOP2A/CDC20/MYBL2	25
BP	GO:0072329	monocarboxylic acid catabolic process	13/264	131/18862	3.94E-08	2.23E-06	1.80E-06	PCK1/HAO2/AGXT/CYP4A11/CYP4F2/SLC27A2/HAO1/MFSD2A/LDHD/AKR1D1/PON3/SULT2A1/AGXT2	13
BP	GO:0006006	glucose metabolic process	16/264	210/18862	4.65E-08	2.58E-06	2.08E-06	SDS/PCK1/GNMT/ALDOB/GPT/FBP1/GCGR/RGN/PPARGC1A/GPLD1/IGF2/PFKFB1/LEPR/PDK4/PKM/G6PD	16
BP	GO:0033559	unsaturated fatty acid metabolic process	12/264	115/18862	7.57E-08	4.12E-06	3.33E-06	CYP2A6/CYP2C8/CYP2C9/CYP2E1/CYP4A22/CYP4A11/CYP4F2/CYP2A7/CYP2D6/CYP2B6/CYP1A2/CES2	12
BP	GO:0009064	glutamine family amino acid metabolic process	10/264	75/18862	9.07E-08	4.85E-06	3.92E-06	TAT/CPS1/GLYATL1/FTCD/UROC1/OTC/DAO/AMDHD1/ARG1/PYCR1	10
BP	GO:0046364	monosaccharide biosynthetic process	11/264	97/18862	1.13E-07	5.93E-06	4.79E-06	SDS/PCK1/GNMT/ALDOB/GPT/FBP1/RGN/PPARGC1A/PFKFB1/LEPR/G6PD	11
BP	GO:0008652	cellular amino acid biosynthetic process	10/264	77/18862	1.17E-07	6.06E-06	4.89E-06	OTC/ASPG/AGXT/GPT/CTH/UPB1/BHMT/GPT2/AGXT2/PYCR1	10
BP	GO:0006544	glycine metabolic process	6/264	19/18862	1.65E-07	8.33E-06	6.73E-06	SDS/GLYAT/AGXT/RIDA/AGXT2/BAAT	6
BP	GO:0015849	organic acid transport	19/264	324/18862	1.67E-07	8.33E-06	6.73E-06	SLC10A1/SLC25A47/PLA2G2A/SLC27A5/AQP9/SLC13A5/FABP4/CYP4A11/CYP4F2/SLC27A2/MFSD2A/KMO/SLC51A/SLC6A12/THRSP/SLC38A4/SLC25A15/ARG1/SLC1A2	19
BP	GO:0007059	chromosome segregation	19/264	337/18862	3.05E-07	1.50E-05	1.21E-05	BUB1B/ECT2/NEK2/MKI67/KIF18B/NUF2/CDT1/ZWINT/PTTG1/KIF4A/PLK1/CCNB1/CDCA8/KIF2C/KIFC1/BIRC5/UBE2C/TOP2A/CDC20	19
BP	GO:0002526	acute inflammatory response	11/264	107/18862	3.10E-07	1.50E-05	1.21E-05	SAA1/DNASE1L3/HPR/HP/SAA2/HAMP/SERPINC1/SAA4/MBL2/F12/KLKB1	11
BP	GO:0098813	nuclear chromosome segregation	17/264	273/18862	3.26E-07	1.56E-05	1.26E-05	BUB1B/ECT2/NEK2/KIF18B/NUF2/CDT1/ZWINT/PTTG1/KIF4A/PLK1/CCNB1/CDCA8/KIF2C/KIFC1/UBE2C/TOP2A/CDC20	17
BP	GO:0006959	humoral immune response	20/264	380/18862	4.43E-07	2.08E-05	1.68E-05	CFHR4/PLA2G2A/C7/C6/HRG/HPX/MASP2/CFHR5/PGLYRP2/MBL2/C4BPA/C8A/C9/CD5L/CFHR2/C8B/ANG/FCN3/CXCL2/LEAP2	20
BP	GO:0051983	regulation of chromosome segregation	10/264	89/18862	4.69E-07	2.17E-05	1.75E-05	BUB1B/MKI67/CDT1/ZWINT/PTTG1/PLK1/CCNB1/KIF2C/UBE2C/CDC20	10
BP	GO:0019318	hexose metabolic process	16/264	250/18862	5.06E-07	2.31E-05	1.86E-05	SDS/PCK1/GNMT/ALDOB/GPT/FBP1/GCGR/RGN/PPARGC1A/GPLD1/IGF2/PFKFB1/LEPR/PDK4/PKM/G6PD	16
BP	GO:0019627	urea metabolic process	5/264	13/18862	6.07E-07	2.69E-05	2.17E-05	CPS1/CYP2C9/OTC/SLC25A15/ARG1	5
BP	GO:0071941	nitrogen cycle metabolic process	5/264	13/18862	6.07E-07	2.69E-05	2.17E-05	CPS1/CYP2C9/OTC/SLC25A15/ARG1	5
BP	GO:0010906	regulation of glucose metabolic process	11/264	119/18862	9.11E-07	3.97E-05	3.21E-05	GNMT/GPT/FBP1/GCGR/RGN/PPARGC1A/GPLD1/IGF2/PFKFB1/LEPR/PDK4	11
BP	GO:0043648	dicarboxylic acid metabolic process	10/264	96/18862	9.54E-07	4.10E-05	3.31E-05	TAT/PCK1/FTCD/UROC1/KMO/GPT2/ACMSD/AMDHD1/ALDH1L1/HAAO	10
BP	GO:0042537	benzene-containing compound metabolic process	6/264	25/18862	1.01E-06	4.26E-05	3.44E-05	CYP2E1/KMO/ALDH8A1/PON3/TDO2/HAAO	6
BP	GO:0090207	regulation of triglyceride metabolic process	7/264	39/18862	1.02E-06	4.26E-05	3.44E-05	APOA5/APOC3/RGN/MFSD2A/GPLD1/THRSP/APOA1	7
BP	GO:0019748	secondary metabolic process	8/264	56/18862	1.05E-06	4.34E-05	3.50E-05	CYP2A6/AKR7A3/CYP2A7/PON3/ACMSD/CYP2D6/CYP1A2/AKR1B10	8
BP	GO:0019216	regulation of lipid metabolic process	20/264	402/18862	1.07E-06	4.34E-05	3.50E-05	PCK1/APOA5/HSD17B13/CYP4A11/APOC3/RGN/SEC14L2/MFSD2A/PPARGC1A/GPLD1/ANGPTL4/CCL21/ABCB4/INSIG1/SULT2A1/THRSP/PDK4/HMGCS2/APOA1/SPHK1	20
BP	GO:0046890	regulation of lipid biosynthetic process	14/264	203/18862	1.09E-06	4.38E-05	3.54E-05	PCK1/APOA5/HSD17B13/APOC3/RGN/SEC14L2/MFSD2A/PPARGC1A/GPLD1/INSIG1/THRSP/PDK4/APOA1/SPHK1	14
BP	GO:1901616	organic hydroxy compound catabolic process	9/264	77/18862	1.27E-06	5.01E-05	4.05E-05	ADH4/HSD17B6/CYP4A11/CYP4F2/HAO1/LDHD/AKR1D1/SULT2A1/AKR1B10	9
BP	GO:0006706	steroid catabolic process	6/264	26/18862	1.29E-06	5.06E-05	4.08E-05	CYP3A4/HSD11B1/HSD17B6/AKR1D1/CYP1A2/SPP1	6
BP	GO:0031638	zymogen activation	8/264	58/18862	1.39E-06	5.29E-05	4.27E-05	HGFAC/F9/CLEC3B/HPR/HP/CD5L/F12/KLKB1	8
BP	GO:0006956	complement activation	13/264	178/18862	1.40E-06	5.29E-05	4.27E-05	CFHR4/C7/C6/MASP2/CFHR5/MBL2/C4BPA/C8A/C9/CD5L/CFHR2/C8B/FCN3	13
BP	GO:0030258	lipid modification	16/264	270/18862	1.40E-06	5.29E-05	4.27E-05	CYP3A4/ADH4/CYP2C8/APOA5/HAO2/CYP2E1/LCAT/CYP4A22/SLC27A2/HAO1/MFSD2A/PPARGC1A/SOCS2/PDK4/APOA1/SPHK1	16
BP	GO:0005996	monosaccharide metabolic process	16/264	272/18862	1.55E-06	5.75E-05	4.64E-05	SDS/PCK1/GNMT/ALDOB/GPT/FBP1/GCGR/RGN/PPARGC1A/GPLD1/IGF2/PFKFB1/LEPR/PDK4/PKM/G6PD	16
BP	GO:0031667	response to nutrient levels	21/264	451/18862	1.65E-06	6.06E-05	4.89E-05	SLC10A1/PCK1/CPS1/CYP8B1/PON1/HAMP/OTC/SERPINC1/GPT/GCGR/MFSD2A/PPARGC1A/PFKFB1/LRCOL1/PDK4/GABARAPL1/ARG1/APOA1/PKM/G6PD/SPP1	21
BP	GO:0033046	negative regulation of sister chromatid segregation	7/264	42/18862	1.73E-06	6.12E-05	4.94E-05	BUB1B/CDT1/ZWINT/PTTG1/PLK1/CCNB1/CDC20	7
BP	GO:0033048	negative regulation of mitotic sister chromatid segregation	7/264	42/18862	1.73E-06	6.12E-05	4.94E-05	BUB1B/CDT1/ZWINT/PTTG1/PLK1/CCNB1/CDC20	7
BP	GO:2000816	negative regulation of mitotic sister chromatid separation	7/264	42/18862	1.73E-06	6.12E-05	4.94E-05	BUB1B/CDT1/ZWINT/PTTG1/PLK1/CCNB1/CDC20	7
BP	GO:0051985	negative regulation of chromosome segregation	7/264	44/18862	2.39E-06	8.30E-05	6.70E-05	BUB1B/CDT1/ZWINT/PTTG1/PLK1/CCNB1/CDC20	7
BP	GO:1905819	negative regulation of chromosome separation	7/264	44/18862	2.39E-06	8.30E-05	6.70E-05	BUB1B/CDT1/ZWINT/PTTG1/PLK1/CCNB1/CDC20	7
BP	GO:1901617	organic hydroxy compound biosynthetic process	15/264	251/18862	2.71E-06	9.30E-05	7.51E-05	PCK1/CYP3A4/CYP8B1/SLC27A5/APOA5/SLC27A2/SEC14L2/AKR1D1/INSIG1/DAO/BAAT/HMGCS2/APOA1/SPHK1/G6PD	15
BP	GO:0033047	regulation of mitotic sister chromatid segregation	7/264	45/18862	2.80E-06	9.49E-05	7.66E-05	BUB1B/CDT1/ZWINT/PTTG1/PLK1/CCNB1/CDC20	7
BP	GO:0010965	regulation of mitotic sister chromatid separation	8/264	64/18862	2.98E-06	9.98E-05	8.06E-05	BUB1B/CDT1/ZWINT/PTTG1/PLK1/CCNB1/UBE2C/CDC20	8
BP	GO:0007088	regulation of mitotic nuclear division	10/264	109/18862	3.07E-06	0.000101955	8.23E-05	IGF2/BUB1B/NEK2/MKI67/SPHK1/CDT1/ZWINT/PLK1/CCNB1/CDC20	10
BP	GO:0042402	cellular biogenic amine catabolic process	6/264	30/18862	3.18E-06	0.000104352	8.42E-05	BHMT/KMO/ACMSD/TDO2/DMGDH/HAAO	6
BP	GO:0046486	glycerolipid metabolic process	20/264	433/18862	3.32E-06	0.000107637	8.69E-05	PCK1/CPS1/PLA2G2A/SLC27A5/ETNPPL/APOA5/CYP2E1/PON1/LCAT/FABP4/APOC3/RGN/MFSD2A/GPLD1/MOGAT2/INSIG1/ANG/SOCS2/THRSP/APOA1	20
BP	GO:0019693	ribose phosphate metabolic process	20/264	435/18862	3.55E-06	0.000114145	9.22E-05	GLYAT/ACSM2A/ALDOB/OGDHL/ACSM2B/FBP1/UPB1/PPARGC1A/UPP2/ACOT12/DPYS/SULT2A1/TDO2/ACSM5/PFKFB1/PDK4/BAAT/HMGCS2/PKM/G6PD	20
BP	GO:0051306	mitotic sister chromatid separation	8/264	66/18862	3.77E-06	0.000119877	9.68E-05	BUB1B/CDT1/ZWINT/PTTG1/PLK1/CCNB1/UBE2C/CDC20	8
BP	GO:0006957	complement activation, alternative pathway	5/264	18/18862	3.82E-06	0.00012007	9.69E-05	C7/CFHR5/C8A/C9/C8B	5
BP	GO:0006094	gluconeogenesis	9/264	88/18862	3.92E-06	0.000121097	9.78E-05	SDS/PCK1/GNMT/ALDOB/GPT/FBP1/PPARGC1A/PFKFB1/LEPR	9
BP	GO:0002920	regulation of humoral immune response	11/264	138/18862	3.93E-06	0.000121097	9.78E-05	CFHR4/C7/C6/HPX/CFHR5/C4BPA/C8A/C9/CD5L/CFHR2/C8B	11
BP	GO:0009991	response to extracellular stimulus	21/264	477/18862	3.97E-06	0.000121097	9.78E-05	SLC10A1/PCK1/CPS1/CYP8B1/PON1/HAMP/OTC/SERPINC1/GPT/GCGR/MFSD2A/PPARGC1A/PFKFB1/LRCOL1/PDK4/GABARAPL1/ARG1/APOA1/PKM/G6PD/SPP1	21
BP	GO:1901607	alpha-amino acid biosynthetic process	8/264	67/18862	4.23E-06	0.000127841	0.00010321	SDS/CPS1/OTC/AGXT/CTH/BHMT/AGXT2/PYCR1	8
BP	GO:0044242	cellular lipid catabolic process	14/264	230/18862	4.74E-06	0.00014046	0.000113397	PCK1/CPS1/APOA5/HAO2/FABP4/APOC3/SLC27A2/HAO1/MFSD2A/GPLD1/GBA3/APOA1/AKR1B10/SPHK1	14
BP	GO:0009310	amine catabolic process	6/264	32/18862	4.74E-06	0.00014046	0.000113397	BHMT/KMO/ACMSD/TDO2/DMGDH/HAAO	6
BP	GO:0030449	regulation of complement activation	10/264	115/18862	4.99E-06	0.000146521	0.00011829	CFHR4/C7/C6/CFHR5/C4BPA/C8A/C9/CD5L/CFHR2/C8B	10
BP	GO:0070989	oxidative demethylation	5/264	19/18862	5.12E-06	0.000147797	0.00011932	CYP3A4/CYP2C8/CYP2C9/CYP2D6/CYP1A2	5
BP	GO:0019319	hexose biosynthetic process	9/264	91/18862	5.18E-06	0.000147797	0.00011932	SDS/PCK1/GNMT/ALDOB/GPT/FBP1/PPARGC1A/PFKFB1/LEPR	9
BP	GO:2001251	negative regulation of chromosome organization	9/264	91/18862	5.18E-06	0.000147797	0.00011932	BUB1B/CDT1/ZWINT/PTTG1/PLK1/MCM2/CCNB1/TOP2A/CDC20	9
BP	GO:0034368	protein-lipid complex remodeling	6/264	33/18862	5.73E-06	0.000156774	0.000126568	PLA2G2A/APOA5/LCAT/APOC3/LPA/APOA1	6
BP	GO:0034369	plasma lipoprotein particle remodeling	6/264	33/18862	5.73E-06	0.000156774	0.000126568	PLA2G2A/APOA5/LCAT/APOC3/LPA/APOA1	6
BP	GO:0042573	retinoic acid metabolic process	6/264	33/18862	5.73E-06	0.000156774	0.000126568	ADH1C/CYP3A4/CYP2C8/ADH1B/ADH1A/ALDH8A1	6
BP	GO:0042759	long-chain fatty acid biosynthetic process	6/264	33/18862	5.73E-06	0.000156774	0.000126568	CYP3A4/CYP2C8/CYP2C9/CYP2E1/CYP2D6/CYP1A2	6
BP	GO:0046460	neutral lipid biosynthetic process	7/264	50/18862	5.81E-06	0.000156774	0.000126568	PCK1/RGN/MFSD2A/GPLD1/MOGAT2/ANG/THRSP	7
BP	GO:0046463	acylglycerol biosynthetic process	7/264	50/18862	5.81E-06	0.000156774	0.000126568	PCK1/RGN/MFSD2A/GPLD1/MOGAT2/ANG/THRSP	7
BP	GO:0010675	regulation of cellular carbohydrate metabolic process	11/264	144/18862	5.94E-06	0.000158928	0.000128307	GNMT/GPT/FBP1/GCGR/RGN/PPARGC1A/GPLD1/IGF2/PFKFB1/LEPR/PDK4	11
BP	GO:0015711	organic anion transport	18/264	376/18862	6.36E-06	0.000168859	0.000136325	SLC10A1/PLA2G2A/SLC27A5/AQP9/SLC13A5/CYP4A11/CYP4F2/MFSD2A/SLC22A7/KMO/SLCO2A1/SLC51A/ABCB4/SLC6A12/SLC25A15/ARG1/SLC1A2/CA9	18
BP	GO:0033045	regulation of sister chromatid segregation	8/264	71/18862	6.58E-06	0.000171538	0.000138487	BUB1B/CDT1/ZWINT/PTTG1/PLK1/CCNB1/UBE2C/CDC20	8
BP	GO:1905818	regulation of chromosome separation	8/264	71/18862	6.58E-06	0.000171538	0.000138487	BUB1B/CDT1/ZWINT/PTTG1/PLK1/CCNB1/UBE2C/CDC20	8
BP	GO:0006569	tryptophan catabolic process	4/264	10/18862	7.37E-06	0.000186634	0.000150675	KMO/ACMSD/TDO2/HAAO	4
BP	GO:0042436	indole-containing compound catabolic process	4/264	10/18862	7.37E-06	0.000186634	0.000150675	KMO/ACMSD/TDO2/HAAO	4
BP	GO:0046218	indolalkylamine catabolic process	4/264	10/18862	7.37E-06	0.000186634	0.000150675	KMO/ACMSD/TDO2/HAAO	4
BP	GO:0051304	chromosome separation	9/264	95/18862	7.40E-06	0.000186634	0.000150675	BUB1B/CDT1/ZWINT/PTTG1/PLK1/CCNB1/UBE2C/TOP2A/CDC20	9
BP	GO:0071827	plasma lipoprotein particle organization	7/264	52/18862	7.59E-06	0.000189911	0.000153321	PLA2G2A/APOA5/LCAT/APOC3/MFSD2A/LPA/APOA1	7
BP	GO:0008608	attachment of spindle microtubules to kinetochore	6/264	35/18862	8.20E-06	0.000200711	0.00016204	ECT2/NEK2/NUF2/CDT1/CCNB1/KIF2C	6
BP	GO:0034367	protein-containing complex remodeling	6/264	35/18862	8.20E-06	0.000200711	0.00016204	PLA2G2A/APOA5/LCAT/APOC3/LPA/APOA1	6
BP	GO:0016051	carbohydrate biosynthetic process	13/264	209/18862	8.22E-06	0.000200711	0.00016204	SDS/PCK1/GNMT/GYS2/ALDOB/GPT/FBP1/RGN/PPARGC1A/IGF2/PFKFB1/LEPR/G6PD	13
BP	GO:0009259	ribonucleotide metabolic process	19/264	425/18862	9.33E-06	0.000225867	0.000182348	GLYAT/ACSM2A/ALDOB/OGDHL/ACSM2B/FBP1/UPB1/PPARGC1A/UPP2/ACOT12/DPYS/SULT2A1/TDO2/ACSM5/PFKFB1/PDK4/BAAT/HMGCS2/PKM	19
BP	GO:0006067	ethanol metabolic process	5/264	22/18862	1.12E-05	0.000261204	0.000210878	ADH1C/ADH4/ADH1B/ADH1A/SULT2A1	5
BP	GO:0000050	urea cycle	4/264	11/18862	1.15E-05	0.000261204	0.000210878	CPS1/OTC/SLC25A15/ARG1	4
BP	GO:1904478	regulation of intestinal absorption	4/264	11/18862	1.15E-05	0.000261204	0.000210878	CYP8B1/APOA5/HAMP/APOA1	4
BP	GO:0000096	sulfur amino acid metabolic process	6/264	37/18862	1.15E-05	0.000261204	0.000210878	CPS1/GNMT/AGXT/CDO1/CTH/BHMT	6
BP	GO:0007094	mitotic spindle assembly checkpoint	6/264	37/18862	1.15E-05	0.000261204	0.000210878	BUB1B/CDT1/ZWINT/PLK1/CCNB1/CDC20	6
BP	GO:0033762	response to glucagon	6/264	37/18862	1.15E-05	0.000261204	0.000210878	PCK1/CPS1/CDO1/GCGR/PFKFB1/ARG1	6
BP	GO:0071173	spindle assembly checkpoint	6/264	37/18862	1.15E-05	0.000261204	0.000210878	BUB1B/CDT1/ZWINT/PLK1/CCNB1/CDC20	6
BP	GO:0071174	mitotic spindle checkpoint	6/264	37/18862	1.15E-05	0.000261204	0.000210878	BUB1B/CDT1/ZWINT/PLK1/CCNB1/CDC20	6
BP	GO:0046942	carboxylic acid transport	15/264	284/18862	1.21E-05	0.000272892	0.000220314	SLC10A1/PLA2G2A/SLC27A5/AQP9/SLC13A5/CYP4A11/CYP4F2/KMO/SLCO2A1/SLC51A/ABCB4/SLC6A12/SLC25A15/ARG1/SLC1A2	15
BP	GO:0071825	protein-lipid complex subunit organization	7/264	56/18862	1.26E-05	0.000281584	0.00022733	PLA2G2A/APOA5/LCAT/APOC3/MFSD2A/LPA/APOA1	7
BP	GO:0008210	estrogen metabolic process	6/264	38/18862	1.35E-05	0.000295539	0.000238597	CYP3A4/CYP2C8/CYP2C9/UGT2B15/CYP2D6/CYP1A2	6
BP	GO:0019433	triglyceride catabolic process	6/264	38/18862	1.35E-05	0.000295539	0.000238597	CPS1/APOA5/FABP4/APOC3/GPLD1/APOA1	6
BP	GO:0031577	spindle checkpoint	6/264	38/18862	1.35E-05	0.000295539	0.000238597	BUB1B/CDT1/ZWINT/PLK1/CCNB1/CDC20	6
BP	GO:0062012	regulation of small molecule metabolic process	19/264	437/18862	1.38E-05	0.000300453	0.000242564	GNMT/APOA5/GPT/FBP1/GCGR/APOC3/RGN/SEC14L2/MFSD2A/PPARGC1A/BHMT/GPLD1/INSIG1/ACMSD/IGF2/PFKFB1/LEPR/PDK4/APOA1	19
BP	GO:0090208	positive regulation of triglyceride metabolic process	5/264	23/18862	1.42E-05	0.000306106	0.000247128	APOA5/RGN/MFSD2A/GPLD1/APOA1	5
BP	GO:0044262	cellular carbohydrate metabolic process	15/264	288/18862	1.42E-05	0.000306106	0.000247128	PCK1/GNMT/GYS2/GPT/FBP1/GCGR/RGN/PPARGC1A/GPLD1/MOGAT2/GBA3/IGF2/PFKFB1/LEPR/PDK4	15
BP	GO:0045841	negative regulation of mitotic metaphase/anaphase transition	6/264	39/18862	1.57E-05	0.000335548	0.000270897	BUB1B/CDT1/ZWINT/PLK1/CCNB1/CDC20	6
BP	GO:0006637	acyl-CoA metabolic process	9/264	105/18862	1.68E-05	0.000345754	0.000279137	GLYAT/ACSM2A/ACSM2B/ACOT12/TDO2/ACSM5/PDK4/BAAT/HMGCS2	9
BP	GO:0035383	thioester metabolic process	9/264	105/18862	1.68E-05	0.000345754	0.000279137	GLYAT/ACSM2A/ACSM2B/ACOT12/TDO2/ACSM5/PDK4/BAAT/HMGCS2	9
BP	GO:0006069	ethanol oxidation	4/264	12/18862	1.70E-05	0.000345754	0.000279137	ADH1C/ADH4/ADH1B/ADH1A	4
BP	GO:0006568	tryptophan metabolic process	4/264	12/18862	1.70E-05	0.000345754	0.000279137	KMO/ACMSD/TDO2/HAAO	4
BP	GO:0006570	tyrosine metabolic process	4/264	12/18862	1.70E-05	0.000345754	0.000279137	TAT/HPD/TTC36/HGD	4
BP	GO:0007077	mitotic nuclear envelope disassembly	4/264	12/18862	1.70E-05	0.000345754	0.000279137	CCNB2/CDK1/PLK1/CCNB1	4
BP	GO:0034372	very-low-density lipoprotein particle remodeling	4/264	12/18862	1.70E-05	0.000345754	0.000279137	APOA5/LCAT/APOC3/APOA1	4
BP	GO:0030071	regulation of mitotic metaphase/anaphase transition	7/264	59/18862	1.78E-05	0.000359974	0.000290617	BUB1B/CDT1/ZWINT/PLK1/CCNB1/UBE2C/CDC20	7
BP	GO:0051783	regulation of nuclear division	10/264	135/18862	2.07E-05	0.000414735	0.000334827	IGF2/BUB1B/NEK2/MKI67/SPHK1/CDT1/ZWINT/PLK1/CCNB1/CDC20	10
BP	GO:0072524	pyridine-containing compound metabolic process	6/264	41/18862	2.12E-05	0.000419462	0.000338644	ASPDH/KMO/NNMT/ACMSD/AOX1/HAAO	6
BP	GO:1902100	negative regulation of metaphase/anaphase transition of cell cycle	6/264	41/18862	2.12E-05	0.000419462	0.000338644	BUB1B/CDT1/ZWINT/PLK1/CCNB1/CDC20	6
BP	GO:0007091	metaphase/anaphase transition of mitotic cell cycle	7/264	61/18862	2.22E-05	0.000437917	0.000353543	BUB1B/CDT1/ZWINT/PLK1/CCNB1/UBE2C/CDC20	7
BP	GO:0009071	serine family amino acid catabolic process	4/264	13/18862	2.43E-05	0.000474434	0.000383024	SDS/AGXT/CDO1/DAO	4
BP	GO:0019432	triglyceride biosynthetic process	6/264	42/18862	2.44E-05	0.000474434	0.000383024	PCK1/RGN/MFSD2A/GPLD1/MOGAT2/THRSP	6
BP	GO:1902099	regulation of metaphase/anaphase transition of cell cycle	7/264	62/18862	2.48E-05	0.000476477	0.000384673	BUB1B/CDT1/ZWINT/PLK1/CCNB1/UBE2C/CDC20	7
BP	GO:0051346	negative regulation of hydrolase activity	19/264	456/18862	2.48E-05	0.000476477	0.000384673	SPP2/HRG/SERPINC1/C3P1/APOC3/RGN/ANGPTL4/SERPINA11/ELFN1/SERPINA7/FETUB/LPA/LEPR/APOA1/GPC3/PTTG1/MCM2/SFN/MAGEA3	19
BP	GO:0032370	positive regulation of lipid transport	8/264	85/18862	2.51E-05	0.00047936	0.000387	CYP8B1/PON1/CYP4A11/CYP4F2/KMO/ABCB4/APOA1/SPP1	8
BP	GO:0006790	sulfur compound metabolic process	17/264	378/18862	2.57E-05	0.00048745	0.000393532	CPS1/GNMT/GLYAT/ACSM2A/AGXT/ACSM2B/CDO1/CTH/BHMT/ACOT12/SULT2A1/TDO2/ACSM5/PDK4/BAAT/HMGCS2/G6PD	17
BP	GO:0033865	nucleoside bisphosphate metabolic process	10/264	140/18862	2.83E-05	0.000526753	0.000425263	GLYAT/ACSM2A/ACSM2B/ACOT12/SULT2A1/TDO2/ACSM5/PDK4/BAAT/HMGCS2	10
BP	GO:0033875	ribonucleoside bisphosphate metabolic process	10/264	140/18862	2.83E-05	0.000526753	0.000425263	GLYAT/ACSM2A/ACSM2B/ACOT12/SULT2A1/TDO2/ACSM5/PDK4/BAAT/HMGCS2	10
BP	GO:0034032	purine nucleoside bisphosphate metabolic process	10/264	140/18862	2.83E-05	0.000526753	0.000425263	GLYAT/ACSM2A/ACSM2B/ACOT12/SULT2A1/TDO2/ACSM5/PDK4/BAAT/HMGCS2	10
BP	GO:0044784	metaphase/anaphase transition of cell cycle	7/264	64/18862	3.06E-05	0.000565236	0.000456331	BUB1B/CDT1/ZWINT/PLK1/CCNB1/UBE2C/CDC20	7
BP	GO:0010896	regulation of triglyceride catabolic process	4/264	14/18862	3.36E-05	0.000607767	0.000490668	APOA5/APOC3/GPLD1/APOA1	4
BP	GO:0034370	triglyceride-rich lipoprotein particle remodeling	4/264	14/18862	3.36E-05	0.000607767	0.000490668	APOA5/LCAT/APOC3/APOA1	4
BP	GO:0051917	regulation of fibrinolysis	4/264	14/18862	3.36E-05	0.000607767	0.000490668	HRG/PLG/F12/KLKB1	4
BP	GO:0090307	mitotic spindle assembly	7/264	65/18862	3.39E-05	0.000607767	0.000490668	NEK2/KIF4A/PLK1/KIFC1/TPX2/CDC20/MYBL2	7
BP	GO:1902850	microtubule cytoskeleton organization involved in mitosis	10/264	143/18862	3.40E-05	0.000607767	0.000490668	CENPA/NEK2/NUF2/KIF4A/PLK1/CCNB1/KIFC1/TPX2/CDC20/MYBL2	10
BP	GO:0009636	response to toxic substance	13/264	239/18862	3.41E-05	0.000607767	0.000490668	CPS1/ADH4/GLYAT/HP/AKR7A3/PON1/MT1X/FBLN5/PON3/INMT/ARG1/AKR1B10/CCNB1	13
BP	GO:0010038	response to metal ion	16/264	352/18862	3.92E-05	0.000695418	0.000561431	TAT/CPS1/AQP9/HAMP/OTC/FABP4/FBP1/MT1X/PPARGC1A/GPLD1/CYP1A2/ARG1/HAAO/ECT2/CCNB1/G6PD	16
BP	GO:0006953	acute-phase response	6/264	46/18862	4.16E-05	0.000733636	0.000592285	SAA1/HP/SAA2/HAMP/SAA4/MBL2	6
BP	GO:0007052	mitotic spindle organization	9/264	118/18862	4.26E-05	0.000746962	0.000603043	NEK2/NUF2/KIF4A/PLK1/CCNB1/KIFC1/TPX2/CDC20/MYBL2	9
BP	GO:0022900	electron transport chain	11/264	178/18862	4.35E-05	0.000757669	0.000611687	AKR7A3/RDH16/HSD17B6/PPARGC1A/DMGDH/AOX1/CYP1A2/HAAO/CDK1/CCNB1/COX7B2	11
BP	GO:0030397	membrane disassembly	4/264	15/18862	4.53E-05	0.000781661	0.000631057	CCNB2/CDK1/PLK1/CCNB1	4
BP	GO:0051081	nuclear envelope disassembly	4/264	15/18862	4.53E-05	0.000781661	0.000631057	CCNB2/CDK1/PLK1/CCNB1	4
BP	GO:0009435	NAD biosynthetic process	5/264	29/18862	4.66E-05	0.000799571	0.000645516	ASPDH/KMO/NNMT/ACMSD/HAAO	5
BP	GO:0045839	negative regulation of mitotic nuclear division	6/264	47/18862	4.71E-05	0.000803356	0.000648572	BUB1B/CDT1/ZWINT/PLK1/CCNB1/CDC20	6
BP	GO:0006090	pyruvate metabolic process	10/264	150/18862	5.11E-05	0.000861233	0.000695297	SDS/PCK1/ALDOB/OGDHL/AGXT/FBP1/PPARGC1A/PFKFB1/PDK4/PKM	10
BP	GO:0015908	fatty acid transport	10/264	150/18862	5.11E-05	0.000861233	0.000695297	PLA2G2A/SLC27A5/FABP4/CYP4A11/CYP4F2/SLC27A2/MFSD2A/KMO/THRSP/SLC1A2	10
BP	GO:0046461	neutral lipid catabolic process	6/264	48/18862	5.32E-05	0.000887613	0.000716595	CPS1/APOA5/FABP4/APOC3/GPLD1/APOA1	6
BP	GO:0046464	acylglycerol catabolic process	6/264	48/18862	5.32E-05	0.000887613	0.000716595	CPS1/APOA5/FABP4/APOC3/GPLD1/APOA1	6
BP	GO:0008209	androgen metabolic process	5/264	30/18862	5.53E-05	0.000917649	0.000740844	CYP3A4/HSD17B6/PPARGC1A/AKR1D1/SPP1	5
BP	GO:0034377	plasma lipoprotein particle assembly	5/264	31/18862	6.52E-05	0.001075842	0.000868558	APOA5/LCAT/APOC3/MFSD2A/APOA1	5
BP	GO:0007080	mitotic metaphase plate congression	6/264	50/18862	6.73E-05	0.001098815	0.000887104	NUF2/CDT1/CCNB1/CDCA8/KIF2C/KIFC1	6
BP	GO:0008206	bile acid metabolic process	6/264	50/18862	6.73E-05	0.001098815	0.000887104	CYP8B1/SLC27A5/SLC27A2/AKR1D1/SULT2A1/BAAT	6
BP	GO:0019217	regulation of fatty acid metabolic process	8/264	98/18862	7.03E-05	0.001141032	0.000921188	APOA5/APOC3/RGN/MFSD2A/PPARGC1A/INSIG1/PDK4/APOA1	8
BP	GO:0032368	regulation of lipid transport	10/264	156/18862	7.11E-05	0.001148446	0.000927173	CYP8B1/APOA5/PON1/CYP4A11/APOC3/CYP4F2/KMO/ABCB4/APOA1/SPP1	10
BP	GO:0031100	animal organ regeneration	7/264	73/18862	7.20E-05	0.001156886	0.000933986	HAMP/RGN/NNMT/PFKFB1/BAAT/APOA1/PKM	7
BP	GO:0019359	nicotinamide nucleotide biosynthetic process	5/264	32/18862	7.64E-05	0.001214632	0.000980606	ASPDH/KMO/NNMT/ACMSD/HAAO	5
BP	GO:0019363	pyridine nucleotide biosynthetic process	5/264	32/18862	7.64E-05	0.001214632	0.000980606	ASPDH/KMO/NNMT/ACMSD/HAAO	5
BP	GO:0006586	indolalkylamine metabolic process	4/264	17/18862	7.73E-05	0.001222624	0.000987058	KMO/ACMSD/TDO2/HAAO	4
BP	GO:0062014	negative regulation of small molecule metabolic process	8/264	101/18862	8.71E-05	0.001362763	0.001100197	FBP1/APOC3/MFSD2A/PPARGC1A/INSIG1/ACMSD/PFKFB1/LEPR	8
BP	GO:0097006	regulation of plasma lipoprotein particle levels	8/264	101/18862	8.71E-05	0.001362763	0.001100197	PLA2G2A/APOA5/LCAT/APOC3/MFSD2A/GPLD1/LPA/APOA1	8
BP	GO:0072521	purine-containing compound metabolic process	18/264	460/18862	9.09E-05	0.001414863	0.001142259	GNMT/GLYAT/ACSM2A/ALDOB/OGDHL/ACSM2B/FBP1/PPARGC1A/ACOT12/SULT2A1/TDO2/ACSM5/PFKFB1/PDK4/TTR/BAAT/HMGCS2/PKM	18
BP	GO:0055088	lipid homeostasis	10/264	162/18862	9.75E-05	0.001510331	0.001219333	APOA5/ACSM2A/LCAT/FABP4/APOC3/ANGPTL4/ABCB4/INSIG1/APOA1/CD24	10
BP	GO:0007597	blood coagulation, intrinsic pathway	4/264	18/18862	9.83E-05	0.001515443	0.001223459	F9/SERPINC1/F12/KLKB1	4
BP	GO:0042304	regulation of fatty acid biosynthetic process	6/264	54/18862	0.000104464	0.001593592	0.001286552	APOA5/APOC3/RGN/INSIG1/PDK4/APOA1	6
BP	GO:0051784	negative regulation of nuclear division	6/264	54/18862	0.000104464	0.001593592	0.001286552	BUB1B/CDT1/ZWINT/PLK1/CCNB1/CDC20	6
BP	GO:0019362	pyridine nucleotide metabolic process	5/264	35/18862	0.000119073	0.001780845	0.001437726	ASPDH/KMO/NNMT/ACMSD/HAAO	5
BP	GO:0046496	nicotinamide nucleotide metabolic process	5/264	35/18862	0.000119073	0.001780845	0.001437726	ASPDH/KMO/NNMT/ACMSD/HAAO	5
BP	GO:0065005	protein-lipid complex assembly	5/264	35/18862	0.000119073	0.001780845	0.001437726	APOA5/LCAT/APOC3/MFSD2A/APOA1	5
BP	GO:0072525	pyridine-containing compound biosynthetic process	5/264	35/18862	0.000119073	0.001780845	0.001437726	ASPDH/KMO/NNMT/ACMSD/HAAO	5
BP	GO:0015850	organic hydroxy compound transport	13/264	271/18862	0.000122284	0.001819939	0.001469288	SLC10A1/SLC22A1/CYP8B1/SLC27A5/AQP9/APOA5/PON1/LCAT/APOC3/SLC51A/ABCB4/APOA1/SPP1	13
BP	GO:0010043	response to zinc ion	6/264	57/18862	0.000141725	0.002099048	0.00169462	CPS1/HAMP/OTC/MT1X/ARG1/HAAO	6
BP	GO:0006109	regulation of carbohydrate metabolic process	11/264	206/18862	0.000160656	0.002367925	0.001911692	GNMT/GPT/FBP1/GCGR/RGN/PPARGC1A/GPLD1/IGF2/PFKFB1/LEPR/PDK4	11
BP	GO:0031145	anaphase-promoting complex-dependent catabolic process	7/264	83/18862	0.000163051	0.002391673	0.001930865	BUB1B/CDK1/PTTG1/PLK1/CCNB1/UBE2C/CDC20	7
BP	GO:1905954	positive regulation of lipid localization	8/264	111/18862	0.000168776	0.00246381	0.001989103	CYP8B1/PON1/CYP4A11/CYP4F2/KMO/ABCB4/APOA1/SPP1	8
BP	GO:0006699	bile acid biosynthetic process	5/264	38/18862	0.000177917	0.002572628	0.002076955	CYP8B1/SLC27A5/SLC27A2/AKR1D1/BAAT	5
BP	GO:0071398	cellular response to fatty acid	5/264	38/18862	0.000177917	0.002572628	0.002076955	CPS1/PPARGC1A/PDK4/E2F1/CCNB1	5
BP	GO:0010866	regulation of triglyceride biosynthetic process	4/264	21/18862	0.000186101	0.002678272	0.002162244	RGN/MFSD2A/GPLD1/THRSP	4
BP	GO:0046889	positive regulation of lipid biosynthetic process	7/264	85/18862	0.000189297	0.002711483	0.002189056	APOA5/HSD17B13/RGN/MFSD2A/PPARGC1A/GPLD1/APOA1	7
BP	GO:0050892	intestinal absorption	5/264	39/18862	0.000201768	0.002876614	0.002322371	CYP8B1/APOA5/HAMP/MOGAT2/APOA1	5
BP	GO:0051225	spindle assembly	8/264	114/18862	0.00020294	0.002879863	0.002324994	NEK2/CCNB2/KIF4A/PLK1/KIFC1/TPX2/CDC20/MYBL2	8
BP	GO:0070542	response to fatty acid	6/264	61/18862	0.000206973	0.002923493	0.002360218	CPS1/PON1/PPARGC1A/PDK4/E2F1/CCNB1	6
BP	GO:0015718	monocarboxylic acid transport	10/264	178/18862	0.00021124	0.002970012	0.002397774	SLC10A1/PLA2G2A/SLC27A5/AQP9/KMO/SLCO2A1/SLC51A/ABCB4/SLC6A12/SLC1A2	10
BP	GO:0009150	purine ribonucleotide metabolic process	16/264	408/18862	0.00021771	0.003046942	0.002459881	GLYAT/ACSM2A/ALDOB/OGDHL/ACSM2B/FBP1/PPARGC1A/ACOT12/SULT2A1/TDO2/ACSM5/PFKFB1/PDK4/BAAT/HMGCS2/PKM	16
BP	GO:0055090	acylglycerol homeostasis	5/264	40/18862	0.00022798	0.003161668	0.002552503	APOA5/ACSM2A/APOC3/ANGPTL4/APOA1	5
BP	GO:0070328	triglyceride homeostasis	5/264	40/18862	0.00022798	0.003161668	0.002552503	APOA5/ACSM2A/APOC3/ANGPTL4/APOA1	5
BP	GO:0006081	cellular aldehyde metabolic process	6/264	63/18862	0.000247435	0.003415942	0.002757786	ADH4/AKR7A3/ALDOB/AGXT/ALDH8A1/AGXT2	6
BP	GO:0007051	spindle organization	10/264	182/18862	0.000252727	0.003473292	0.002804086	NEK2/CCNB2/NUF2/KIF4A/PLK1/CCNB1/KIFC1/TPX2/CDC20/MYBL2	10
BP	GO:0010907	positive regulation of glucose metabolic process	5/264	41/18862	0.000256703	0.003512115	0.002835429	GPT/RGN/PPARGC1A/GPLD1/IGF2	5
BP	GO:0051310	metaphase plate congression	6/264	64/18862	0.000269869	0.003662106	0.002956521	NUF2/CDT1/CCNB1/CDCA8/KIF2C/KIFC1	6
BP	GO:0046470	phosphatidylcholine metabolic process	7/264	90/18862	0.000270067	0.003662106	0.002956521	PLA2G2A/APOA5/PON1/LCAT/MFSD2A/GPLD1/APOA1	7
BP	GO:0010466	negative regulation of peptidase activity	12/264	257/18862	0.000284431	0.00383982	0.003099994	SPP2/HRG/SERPINC1/C3P1/SERPINA11/SERPINA7/FETUB/LPA/GPC3/PTTG1/SFN/MAGEA3	12
BP	GO:0010565	regulation of cellular ketone metabolic process	10/264	185/18862	0.000288145	0.003872816	0.003126633	APOA5/APOC3/RGN/MFSD2A/PPARGC1A/BHMT/INSIG1/ACMSD/PDK4/APOA1	10
BP	GO:0006547	histidine metabolic process	3/264	10/18862	0.000302476	0.004047612	0.00326775	FTCD/UROC1/AMDHD1	3
BP	GO:0002697	regulation of immune effector process	17/264	465/18862	0.000315876	0.004208465	0.003397611	PCK1/CFHR4/C7/C6/DNASE1L3/HPX/CFHR5/PGLYRP2/C4BPA/C8A/C9/CD5L/CFHR2/C8B/AZGP1/ARG1/APOA1	17
BP	GO:0042430	indole-containing compound metabolic process	4/264	24/18862	0.000319681	0.004222276	0.003408762	KMO/ACMSD/TDO2/HAAO	4
BP	GO:0051004	regulation of lipoprotein lipase activity	4/264	24/18862	0.000319681	0.004222276	0.003408762	APOA5/APOC3/ANGPTL4/APOA1	4
BP	GO:1905952	regulation of lipid localization	10/264	189/18862	0.000341744	0.004494234	0.003628322	CYP8B1/APOA5/PON1/CYP4A11/APOC3/CYP4F2/KMO/ABCB4/APOA1/SPP1	10
BP	GO:0042632	cholesterol homeostasis	7/264	94/18862	0.000352893	0.00462093	0.003730606	APOA5/LCAT/FABP4/APOC3/INSIG1/APOA1/CD24	7
BP	GO:0002455	humoral immune response mediated by circulating immunoglobulin	9/264	156/18862	0.0003586	0.0046557	0.003758677	C7/C6/HPX/MASP2/MBL2/C4BPA/C8A/C9/C8B	9
BP	GO:0046165	alcohol biosynthetic process	9/264	156/18862	0.0003586	0.0046557	0.003758677	PCK1/CYP3A4/APOA5/SEC14L2/INSIG1/HMGCS2/APOA1/SPHK1/G6PD	9
BP	GO:0006625	protein targeting to peroxisome	6/264	68/18862	0.000376049	0.004746519	0.003831998	HAO2/AGXT/SLC27A2/HAO1/DAO/BAAT	6
BP	GO:0072662	protein localization to peroxisome	6/264	68/18862	0.000376049	0.004746519	0.003831998	HAO2/AGXT/SLC27A2/HAO1/DAO/BAAT	6
BP	GO:0072663	establishment of protein localization to peroxisome	6/264	68/18862	0.000376049	0.004746519	0.003831998	HAO2/AGXT/SLC27A2/HAO1/DAO/BAAT	6
BP	GO:0042730	fibrinolysis	4/264	25/18862	0.000376411	0.004746519	0.003831998	HRG/PLG/F12/KLKB1	4
BP	GO:0051873	killing by host of symbiont cells	4/264	25/18862	0.000376411	0.004746519	0.003831998	HRG/CFHR5/CFHR2/ARG1	4
BP	GO:0071459	protein localization to chromosome, centromeric region	4/264	25/18862	0.000376411	0.004746519	0.003831998	BUB1B/CENPA/CDT1/CDK1	4
BP	GO:0055092	sterol homeostasis	7/264	95/18862	0.000376486	0.004746519	0.003831998	APOA5/LCAT/FABP4/APOC3/INSIG1/APOA1/CD24	7
BP	GO:0031099	regeneration	10/264	192/18862	0.000387195	0.004861447	0.003924782	APOA5/HAMP/RGN/NNMT/PFKFB1/BAAT/APOA1/CCNB1/PKM/SPP1	10
BP	GO:0006558	L-phenylalanine metabolic process	3/264	11/18862	0.000411608	0.005032705	0.004063044	TAT/HPD/HGD	3
BP	GO:0006559	L-phenylalanine catabolic process	3/264	11/18862	0.000411608	0.005032705	0.004063044	TAT/HPD/HGD	3
BP	GO:0046950	cellular ketone body metabolic process	3/264	11/18862	0.000411608	0.005032705	0.004063044	SLC27A5/BDH1/HMGCS2	3
BP	GO:0070189	kynurenine metabolic process	3/264	11/18862	0.000411608	0.005032705	0.004063044	KMO/ALDH8A1/TDO2	3
BP	GO:1902221	erythrose 4-phosphate/phosphoenolpyruvate family amino acid metabolic process	3/264	11/18862	0.000411608	0.005032705	0.004063044	TAT/HPD/HGD	3
BP	GO:1902222	erythrose 4-phosphate/phosphoenolpyruvate family amino acid catabolic process	3/264	11/18862	0.000411608	0.005032705	0.004063044	TAT/HPD/HGD	3
BP	GO:0007093	mitotic cell cycle checkpoint	9/264	159/18862	0.000412382	0.005032705	0.004063044	BUB1B/E2F1/CDT1/CDK1/ZWINT/PLK1/CCNB1/SFN/CDC20	9
BP	GO:0071377	cellular response to glucagon stimulus	4/264	26/18862	0.000439987	0.005286574	0.004268	PCK1/CPS1/GCGR/ARG1	4
BP	GO:0000281	mitotic cytokinesis	6/264	70/18862	0.000440115	0.005286574	0.004268	ECT2/CENPA/KIF20A/KIF4A/ANLN/PLK1	6
BP	GO:0032371	regulation of sterol transport	6/264	70/18862	0.000440115	0.005286574	0.004268	CYP8B1/APOA5/PON1/APOC3/ABCB4/APOA1	6
BP	GO:0032374	regulation of cholesterol transport	6/264	70/18862	0.000440115	0.005286574	0.004268	CYP8B1/APOA5/PON1/APOC3/ABCB4/APOA1	6
BP	GO:0042594	response to starvation	10/264	196/18862	0.000455529	0.005450275	0.00440016	PCK1/CPS1/HAMP/GPT/GCGR/MFSD2A/PPARGC1A/PFKFB1/PDK4/GABARAPL1	10
BP	GO:0033044	regulation of chromosome organization	12/264	273/18862	0.000489963	0.005826253	0.004703697	PPARGC1A/BUB1B/NEK2/CDT1/ZWINT/PTTG1/PLK1/MCM2/CCNB1/UBE2C/TOP2A/CDC20	12
BP	GO:0006111	regulation of gluconeogenesis	5/264	47/18862	0.000490773	0.005826253	0.004703697	GNMT/GPT/FBP1/PPARGC1A/LEPR	5
BP	GO:0051883	killing of cells in other organism involved in symbiotic interaction	4/264	27/18862	0.000510864	0.005953164	0.004806157	HRG/CFHR5/CFHR2/ARG1	4
BP	GO:0006695	cholesterol biosynthetic process	6/264	72/18862	0.000512388	0.005953164	0.004806157	APOA5/SEC14L2/INSIG1/HMGCS2/APOA1/G6PD	6
BP	GO:0015909	long-chain fatty acid transport	6/264	72/18862	0.000512388	0.005953164	0.004806157	PLA2G2A/SLC27A5/FABP4/SLC27A2/MFSD2A/THRSP	6
BP	GO:0043574	peroxisomal transport	6/264	72/18862	0.000512388	0.005953164	0.004806157	HAO2/AGXT/SLC27A2/HAO1/DAO/BAAT	6
BP	GO:1902653	secondary alcohol biosynthetic process	6/264	72/18862	0.000512388	0.005953164	0.004806157	APOA5/SEC14L2/INSIG1/HMGCS2/APOA1/G6PD	6
BP	GO:0006163	purine nucleotide metabolic process	16/264	441/18862	0.00051317	0.005953164	0.004806157	GLYAT/ACSM2A/ALDOB/OGDHL/ACSM2B/FBP1/PPARGC1A/ACOT12/SULT2A1/TDO2/ACSM5/PFKFB1/PDK4/BAAT/HMGCS2/PKM	16
BP	GO:0001867	complement activation, lectin pathway	3/264	12/18862	0.000543145	0.006183336	0.004991981	MASP2/MBL2/FCN3	3
BP	GO:0006534	cysteine metabolic process	3/264	12/18862	0.000543145	0.006183336	0.004991981	AGXT/CDO1/CTH	3
BP	GO:0032782	bile acid secretion	3/264	12/18862	0.000543145	0.006183336	0.004991981	SLC10A1/SLC51A/ABCB4	3
BP	GO:0046185	aldehyde catabolic process	3/264	12/18862	0.000543145	0.006183336	0.004991981	ADH4/AGXT/AGXT2	3
BP	GO:1902224	ketone body metabolic process	3/264	12/18862	0.000543145	0.006183336	0.004991981	SLC27A5/BDH1/HMGCS2	3
BP	GO:0072376	protein activation cascade	4/264	28/18862	0.0005895	0.006661349	0.005377894	F9/SERPINC1/F12/KLKB1	4
BP	GO:0072378	blood coagulation, fibrin clot formation	4/264	28/18862	0.0005895	0.006661349	0.005377894	F9/SERPINC1/F12/KLKB1	4
BP	GO:0046503	glycerolipid catabolic process	6/264	74/18862	0.000593574	0.006682637	0.00539508	CPS1/APOA5/FABP4/APOC3/GPLD1/APOA1	6
BP	GO:0006576	cellular biogenic amine metabolic process	7/264	103/18862	0.000614178	0.006889186	0.005561833	BHMT/KMO/ACMSD/TDO2/DMGDH/DAO/HAAO	7
BP	GO:0019395	fatty acid oxidation	7/264	105/18862	0.000689076	0.007669235	0.006191588	ADH4/HAO2/SLC27A2/HAO1/MFSD2A/PPARGC1A/PDK4	7
BP	GO:0033700	phospholipid efflux	3/264	13/18862	0.000698803	0.007669235	0.006191588	APOA5/APOC3/APOA1	3
BP	GO:0042182	ketone catabolic process	3/264	13/18862	0.000698803	0.007669235	0.006191588	HSD17B6/CYP4F2/ALDH8A1	3
BP	GO:0050667	homocysteine metabolic process	3/264	13/18862	0.000698803	0.007669235	0.006191588	CPS1/CTH/BHMT	3
BP	GO:0051988	regulation of attachment of spindle microtubules to kinetochore	3/264	13/18862	0.000698803	0.007669235	0.006191588	ECT2/NEK2/CCNB1	3
BP	GO:1904668	positive regulation of ubiquitin protein ligase activity	3/264	13/18862	0.000698803	0.007669235	0.006191588	PLK1/UBE2C/CDC20	3
BP	GO:0010951	negative regulation of endopeptidase activity	11/264	245/18862	0.000701786	0.007674372	0.006195736	SPP2/HRG/SERPINC1/C3P1/SERPINA11/SERPINA7/FETUB/LPA/PTTG1/SFN/MAGEA3	11
BP	GO:0001889	liver development	8/264	138/18862	0.000734203	0.007971722	0.006435795	PCK1/CPS1/HAMP/OTC/RGN/BAAT/ARG1/PKM	8
BP	GO:0007586	digestion	8/264	138/18862	0.000734203	0.007971722	0.006435795	CYP8B1/APOA5/HAMP/PPARGC1A/MOGAT2/AKR1D1/LRCOL1/APOA1	8
BP	GO:0048732	gland development	15/264	413/18862	0.00075552	0.008174087	0.00659917	PCK1/CPS1/HAMP/OTC/SERPINC1/CDO1/RGN/IGF2/SOCS2/AR/BAAT/ARG1/APOA1/CCNB2/PKM	15
BP	GO:0016126	sterol biosynthetic process	6/264	78/18862	0.000785637	0.008440066	0.006813902	APOA5/SEC14L2/INSIG1/HMGCS2/APOA1/G6PD	6
BP	GO:0045913	positive regulation of carbohydrate metabolic process	6/264	78/18862	0.000785637	0.008440066	0.006813902	GPT/RGN/PPARGC1A/GPLD1/IGF2/PFKFB1	6
BP	GO:0061008	hepaticobiliary system development	8/264	140/18862	0.000806762	0.008636595	0.006972566	PCK1/CPS1/HAMP/OTC/RGN/BAAT/ARG1/PKM	8
BP	GO:0051303	establishment of chromosome localization	6/264	79/18862	0.000840399	0.008953222	0.007228187	NUF2/CDT1/CCNB1/CDCA8/KIF2C/KIFC1	6
BP	GO:0006958	complement activation, classical pathway	8/264	141/18862	0.000845142	0.008953222	0.007228187	C7/C6/MASP2/MBL2/C4BPA/C8A/C9/C8B	8
BP	GO:0062013	positive regulation of small molecule metabolic process	8/264	141/18862	0.000845142	0.008953222	0.007228187	APOA5/GPT/RGN/PPARGC1A/GPLD1/IGF2/PFKFB1/APOA1	8
BP	GO:0030301	cholesterol transport	7/264	109/18862	0.000860513	0.009042211	0.00730003	CYP8B1/APOA5/PON1/LCAT/APOC3/ABCB4/APOA1	7
BP	GO:0032373	positive regulation of sterol transport	4/264	31/18862	0.000876588	0.009042211	0.00730003	CYP8B1/PON1/ABCB4/APOA1	4
BP	GO:0032376	positive regulation of cholesterol transport	4/264	31/18862	0.000876588	0.009042211	0.00730003	CYP8B1/PON1/ABCB4/APOA1	4
BP	GO:0000098	sulfur amino acid catabolic process	3/264	14/18862	0.000880215	0.009042211	0.00730003	AGXT/CDO1/CTH	3
BP	GO:0009173	pyrimidine ribonucleoside monophosphate metabolic process	3/264	14/18862	0.000880215	0.009042211	0.00730003	UPB1/UPP2/DPYS	3
BP	GO:0010867	positive regulation of triglyceride biosynthetic process	3/264	14/18862	0.000880215	0.009042211	0.00730003	RGN/MFSD2A/GPLD1	3
BP	GO:0043650	dicarboxylic acid biosynthetic process	3/264	14/18862	0.000880215	0.009042211	0.00730003	KMO/ACMSD/HAAO	3
BP	GO:0045820	negative regulation of glycolytic process	3/264	14/18862	0.000880215	0.009042211	0.00730003	FBP1/PPARGC1A/PFKFB1	3
BP	GO:0046049	UMP metabolic process	3/264	14/18862	0.000880215	0.009042211	0.00730003	UPB1/UPP2/DPYS	3
BP	GO:0034440	lipid oxidation	7/264	110/18862	0.000908223	0.009298617	0.007507034	ADH4/HAO2/SLC27A2/HAO1/MFSD2A/PPARGC1A/PDK4	7
BP	GO:0010676	positive regulation of cellular carbohydrate metabolic process	5/264	54/18862	0.000934523	0.009535881	0.007698584	GPT/RGN/PPARGC1A/GPLD1/IGF2	5
BP	GO:0050000	chromosome localization	6/264	81/18862	0.000958717	0.009750147	0.007871567	NUF2/CDT1/CCNB1/CDCA8/KIF2C/KIFC1	6
BP	GO:0001906	cell killing	9/264	179/18862	0.000966241	0.009794026	0.007906992	DNASE1L3/HRG/HAMP/CFHR5/C9/CD5L/CFHR2/AZGP1/ARG1	9
BP	GO:0046164	alcohol catabolic process	5/264	55/18862	0.001016385	0.010268185	0.008289794	ADH4/HAO1/AKR1D1/SULT2A1/AKR1B10	5
BP	GO:1901568	fatty acid derivative metabolic process	6/264	82/18862	0.001022477	0.010295638	0.008311958	SLC27A5/ACSM2A/CYP4A11/CYP4F2/BDH1/HMGCS2	6
BP	GO:0006000	fructose metabolic process	3/264	15/18862	0.001088932	0.010892892	0.008794138	ALDOB/FBP1/PFKFB1	3
BP	GO:0051315	attachment of mitotic spindle microtubules to kinetochore	3/264	15/18862	0.001088932	0.010892892	0.008794138	NUF2/CDT1/KIF2C	3
BP	GO:0051289	protein homotetramerization	5/264	56/18862	0.001103453	0.011002076	0.008882285	GNMT/CTH/UPB1/TDO2/TK1	5
BP	GO:0006536	glutamate metabolic process	4/264	33/18862	0.001115285	0.011047842	0.008919233	TAT/FTCD/UROC1/AMDHD1	4
BP	GO:0015721	bile acid and bile salt transport	4/264	33/18862	0.001115285	0.011047842	0.008919233	SLC10A1/SLC27A5/AQP9/SLC51A	4
BP	GO:0007031	peroxisome organization	6/264	84/18862	0.001159728	0.011450904	0.009244636	HAO2/AGXT/SLC27A2/HAO1/DAO/BAAT	6
BP	GO:0045861	negative regulation of proteolysis	13/264	346/18862	0.001240125	0.012205231	0.009853625	SPP2/TTC36/HRG/SERPINC1/C3P1/SERPINA11/SERPINA7/FETUB/LPA/GPC3/PTTG1/SFN/MAGEA3	13
BP	GO:0051443	positive regulation of ubiquitin-protein transferase activity	4/264	34/18862	0.001250225	0.012265074	0.009901938	MAGEC2/PLK1/UBE2C/CDC20	4
BP	GO:0045834	positive regulation of lipid metabolic process	8/264	150/18862	0.001260829	0.012329457	0.009953917	APOA5/HSD17B13/RGN/MFSD2A/PPARGC1A/GPLD1/CCL21/APOA1	8
BP	GO:0016485	protein processing	10/264	224/18862	0.001269914	0.012343051	0.009964892	HGFAC/F9/CLEC3B/HPR/HP/HJV/CD5L/F12/KLKB1/MAGEA3	10
BP	GO:0043434	response to peptide hormone	15/264	435/18862	0.001270311	0.012343051	0.009964892	PCK1/CPS1/OTC/CDO1/GPT/GCGR/GPLD1/INSIG1/IGF2/PFKFB1/SOCS2/PDK4/CYP11A1/ARG1/PKM	15
BP	GO:0034310	primary alcohol catabolic process	3/264	16/18862	0.001326424	0.012726167	0.010274192	HAO1/SULT2A1/AKR1B10	3
BP	GO:0034380	high-density lipoprotein particle assembly	3/264	16/18862	0.001326424	0.012726167	0.010274192	APOA5/LCAT/APOA1	3
BP	GO:0034384	high-density lipoprotein particle clearance	3/264	16/18862	0.001326424	0.012726167	0.010274192	APOC3/GPLD1/APOA1	3
BP	GO:1901569	fatty acid derivative catabolic process	3/264	16/18862	0.001326424	0.012726167	0.010274192	CYP4A11/CYP4F2/BDH1	3
BP	GO:0045017	glycerolipid biosynthetic process	11/264	266/18862	0.001367104	0.013075339	0.010556088	PCK1/PLA2G2A/ETNPPL/LCAT/RGN/MFSD2A/GPLD1/MOGAT2/ANG/THRSP/APOA1	11
BP	GO:1901293	nucleoside phosphate biosynthetic process	11/264	267/18862	0.001408586	0.013429988	0.010842406	ASPDH/PPARGC1A/KMO/UPP2/NNMT/ACMSD/PDK4/HAAO/RRM2/TK1/PKM	11
BP	GO:1905039	carboxylic acid transmembrane transport	8/264	154/18862	0.001491338	0.014174678	0.011443615	SLC27A5/AQP9/SLC13A5/SLC6A12/THRSP/SLC38A4/SLC25A15/SLC1A2	8
BP	GO:0050994	regulation of lipid catabolic process	5/264	60/18862	0.001507826	0.014286888	0.011534206	APOA5/APOC3/MFSD2A/GPLD1/APOA1	5
BP	GO:0006213	pyrimidine nucleoside metabolic process	4/264	36/18862	0.001553614	0.014608495	0.011793848	UPB1/UPP2/DPYS/TK1	4
BP	GO:1903825	organic acid transmembrane transport	8/264	155/18862	0.001553886	0.014608495	0.011793848	SLC27A5/AQP9/SLC13A5/SLC6A12/THRSP/SLC38A4/SLC25A15/SLC1A2	8
BP	GO:0009895	negative regulation of catabolic process	12/264	312/18862	0.001556133	0.014608495	0.011793848	TTC36/HP/FBP1/APOC3/RGN/MFSD2A/PPARGC1A/GPLD1/F13B/PFKFB1/LEPR/E2F1	12
BP	GO:0000097	sulfur amino acid biosynthetic process	3/264	17/18862	0.001594085	0.01478284	0.011934601	CDO1/CTH/BHMT	3
BP	GO:0009162	deoxyribonucleoside monophosphate metabolic process	3/264	17/18862	0.001594085	0.01478284	0.011934601	UPB1/DPYS/TK1	3
BP	GO:0030299	intestinal cholesterol absorption	3/264	17/18862	0.001594085	0.01478284	0.011934601	CYP8B1/APOA5/APOA1	3
BP	GO:0060192	negative regulation of lipase activity	3/264	17/18862	0.001594085	0.01478284	0.011934601	APOC3/ANGPTL4/APOA1	3
BP	GO:1901654	response to ketone	9/264	193/18862	0.001632458	0.015092818	0.012184855	PCK1/CPS1/CCL21/ABCB4/AR/ARG1/CLDN4/CA9/SPP1	9
BP	GO:0015918	sterol transport	7/264	122/18862	0.001659853	0.015299734	0.012351904	CYP8B1/APOA5/PON1/LCAT/APOC3/ABCB4/APOA1	7
BP	GO:0051702	biological process involved in interaction with symbiont	6/264	92/18862	0.001854469	0.017042127	0.013758588	HRG/CFHR5/PLG/CFHR2/IFI27/ARG1	6
BP	GO:0034375	high-density lipoprotein particle remodeling	3/264	18/18862	0.001893233	0.017191231	0.013878963	LCAT/APOC3/APOA1	3
BP	GO:0034433	steroid esterification	3/264	18/18862	0.001893233	0.017191231	0.013878963	APOA5/LCAT/APOA1	3
BP	GO:0034434	sterol esterification	3/264	18/18862	0.001893233	0.017191231	0.013878963	APOA5/LCAT/APOA1	3
BP	GO:0034435	cholesterol esterification	3/264	18/18862	0.001893233	0.017191231	0.013878963	APOA5/LCAT/APOA1	3
BP	GO:0006084	acetyl-CoA metabolic process	4/264	38/18862	0.001904762	0.017193573	0.013880854	ACOT12/TDO2/PDK4/HMGCS2	4
BP	GO:0045923	positive regulation of fatty acid metabolic process	4/264	38/18862	0.001904762	0.017193573	0.013880854	APOA5/RGN/PPARGC1A/APOA1	4
BP	GO:0006575	cellular modified amino acid metabolic process	9/264	198/18862	0.001944645	0.017501802	0.014129695	GNMT/PLA2G2A/FTCD/MFSD2A/BHMT/SULT2A1/DMGDH/ALDH1L1/G6PD	9
BP	GO:0051591	response to cAMP	6/264	93/18862	0.001959571	0.017584266	0.014196272	PCK1/CPS1/AQP9/AGXT/CDO1/PFKFB1	6
BP	GO:0044058	regulation of digestive system process	4/264	39/18862	0.002099389	0.018783686	0.015164597	CYP8B1/APOA5/HAMP/APOA1	4
BP	GO:0009308	amine metabolic process	8/264	163/18862	0.002132572	0.019024784	0.015359242	BHMT/KMO/ACMSD/TDO2/DMGDH/DAO/INMT/HAAO	8
BP	GO:0002576	platelet degranulation	7/264	128/18862	0.002182854	0.019382799	0.015648277	SPP2/CLEC3B/HRG/A1BG/PLG/IGF2/APOA1	7
BP	GO:0071375	cellular response to peptide hormone stimulus	12/264	325/18862	0.002185409	0.019382799	0.015648277	PCK1/CPS1/GPT/GCGR/GPLD1/INSIG1/IGF2/SOCS2/PDK4/CYP11A1/ARG1/PKM	12
BP	GO:0009129	pyrimidine nucleoside monophosphate metabolic process	3/264	19/18862	0.002225113	0.019620864	0.015840474	UPB1/UPP2/DPYS	3
BP	GO:0098856	intestinal lipid absorption	3/264	19/18862	0.002225113	0.019620864	0.015840474	CYP8B1/APOA5/APOA1	3
BP	GO:1901657	glycosyl compound metabolic process	7/264	129/18862	0.00228115	0.020055968	0.016191746	GNMT/UPB1/UPP2/GBA3/DPYS/TK1/AKR1B10	7
BP	GO:0007584	response to nutrient	8/264	165/18862	0.002300813	0.020055968	0.016191746	HAMP/OTC/SERPINC1/GCGR/ARG1/APOA1/PKM/SPP1	8
BP	GO:0043255	regulation of carbohydrate biosynthetic process	6/264	96/18862	0.002302021	0.020055968	0.016191746	GNMT/GPT/FBP1/PPARGC1A/IGF2/LEPR	6
BP	GO:0030193	regulation of blood coagulation	5/264	66/18862	0.002305513	0.020055968	0.016191746	HRG/SERPINC1/PLG/F12/KLKB1	5
BP	GO:0006730	one-carbon metabolic process	4/264	40/18862	0.002307324	0.020055968	0.016191746	GNMT/FTCD/ALDH1L1/CA9	4
BP	GO:0006766	vitamin metabolic process	7/264	130/18862	0.002382827	0.020653425	0.01667409	CYP3A4/CYP4F2/RGN/UGT1A4/AOX1/ALDH1L1/CYP11A1	7
BP	GO:0031640	killing of cells of other organism	5/264	67/18862	0.002463467	0.021231745	0.017140984	HRG/HAMP/CFHR5/CFHR2/ARG1	5
BP	GO:1900046	regulation of hemostasis	5/264	67/18862	0.002463467	0.021231745	0.017140984	HRG/SERPINC1/PLG/F12/KLKB1	5
BP	GO:0061640	cytoskeleton-dependent cytokinesis	6/264	98/18862	0.002554142	0.021951228	0.017721842	ECT2/CENPA/KIF20A/KIF4A/ANLN/PLK1	6
BP	GO:0043691	reverse cholesterol transport	3/264	20/18862	0.002590899	0.02220459	0.017926388	LCAT/APOC3/APOA1	3
BP	GO:0000075	cell cycle checkpoint	9/264	209/18862	0.00279985	0.023928133	0.019317853	BUB1B/E2F1/CDT1/CDK1/ZWINT/PLK1/CCNB1/SFN/CDC20	9
BP	GO:0051384	response to glucocorticoid	7/264	135/18862	0.002944627	0.025095134	0.020260006	TAT/PCK1/CPS1/AGXT/CDO1/PFKFB1/ARG1	7
BP	GO:0009070	serine family amino acid biosynthetic process	3/264	21/18862	0.002991699	0.02535465	0.02046952	AGXT/CTH/AGXT2	3
BP	GO:0044241	lipid digestion	3/264	21/18862	0.002991699	0.02535465	0.02046952	CYP8B1/APOA5/APOA1	3
BP	GO:1903793	positive regulation of anion transport	15/264	478/18862	0.003141133	0.026547361	0.021432429	CYP8B1/PON1/CYP4A11/CYP4F2/GPLD1/KMO/ANO1/ABCB4/ANG/APOA1/GPC3/ECT2/E2F1/SFN/SPP1	15
BP	GO:0050818	regulation of coagulation	5/264	71/18862	0.003174569	0.02675583	0.021600732	HRG/SERPINC1/PLG/F12/KLKB1	5
BP	GO:0010677	negative regulation of cellular carbohydrate metabolic process	4/264	44/18862	0.003281011	0.027500998	0.022202327	FBP1/PPARGC1A/PFKFB1/LEPR	4
BP	GO:1901658	glycosyl compound catabolic process	4/264	44/18862	0.003281011	0.027500998	0.022202327	UPB1/UPP2/GBA3/DPYS	4
BP	GO:0048771	tissue remodeling	8/264	175/18862	0.003304286	0.027620213	0.022298572	SPP2/HRG/HAMP/PLG/LEPR/PDK4/ARG1/SPP1	8
BP	GO:0070988	demethylation	5/264	72/18862	0.003373239	0.028119544	0.022701697	CYP3A4/CYP2C8/CYP2C9/CYP2D6/CYP1A2	5
BP	GO:0042359	vitamin D metabolic process	3/264	22/18862	0.003428552	0.028348269	0.022886353	CYP3A4/UGT1A4/CYP11A1	3
BP	GO:0051383	kinetochore organization	3/264	22/18862	0.003428552	0.028348269	0.022886353	CENPA/NUF2/CDT1	3
BP	GO:1900543	negative regulation of purine nucleotide metabolic process	3/264	22/18862	0.003428552	0.028348269	0.022886353	FBP1/PPARGC1A/PFKFB1	3
BP	GO:0051260	protein homooligomerization	8/264	177/18862	0.003540489	0.029194685	0.023569688	GNMT/CTH/UPB1/C9/TDO2/SLC1A2/TK1/ECT2	8
BP	GO:0006775	fat-soluble vitamin metabolic process	4/264	45/18862	0.003562096	0.029288753	0.023645632	CYP3A4/CYP4F2/UGT1A4/CYP11A1	4
BP	GO:0072401	signal transduction involved in DNA integrity checkpoint	5/264	73/18862	0.003580696	0.029288753	0.023645632	E2F1/CDK1/PLK1/CCNB1/SFN	5
BP	GO:0072422	signal transduction involved in DNA damage checkpoint	5/264	73/18862	0.003580696	0.029288753	0.023645632	E2F1/CDK1/PLK1/CCNB1/SFN	5
BP	GO:1901653	cellular response to peptide	13/264	391/18862	0.003593739	0.029316837	0.023668305	PCK1/CPS1/GPT/GCGR/GPLD1/ANO1/INSIG1/IGF2/SOCS2/PDK4/CYP11A1/ARG1/PKM	13
BP	GO:0005977	glycogen metabolic process	5/264	74/18862	0.003797155	0.03089365	0.02494131	GNMT/GYS2/GCGR/IGF2/LEPR	5
BP	GO:0030194	positive regulation of blood coagulation	3/264	23/18862	0.003902432	0.03116838	0.025163107	HRG/PLG/F12	3
BP	GO:0031639	plasminogen activation	3/264	23/18862	0.003902432	0.03116838	0.025163107	CLEC3B/F12/KLKB1	3
BP	GO:0045723	positive regulation of fatty acid biosynthetic process	3/264	23/18862	0.003902432	0.03116838	0.025163107	APOA5/RGN/APOA1	3
BP	GO:0045980	negative regulation of nucleotide metabolic process	3/264	23/18862	0.003902432	0.03116838	0.025163107	FBP1/PPARGC1A/PFKFB1	3
BP	GO:0046135	pyrimidine nucleoside catabolic process	3/264	23/18862	0.003902432	0.03116838	0.025163107	UPB1/UPP2/DPYS	3
BP	GO:1900048	positive regulation of hemostasis	3/264	23/18862	0.003902432	0.03116838	0.025163107	HRG/PLG/F12	3
BP	GO:1904666	regulation of ubiquitin protein ligase activity	3/264	23/18862	0.003902432	0.03116838	0.025163107	PLK1/UBE2C/CDC20	3
BP	GO:0006073	cellular glucan metabolic process	5/264	75/18862	0.004022827	0.03196262	0.02580432	GNMT/GYS2/GCGR/IGF2/LEPR	5
BP	GO:0044042	glucan metabolic process	5/264	75/18862	0.004022827	0.03196262	0.02580432	GNMT/GYS2/GCGR/IGF2/LEPR	5
BP	GO:0009165	nucleotide biosynthetic process	10/264	264/18862	0.004178145	0.033110443	0.026730989	ASPDH/PPARGC1A/KMO/UPP2/NNMT/ACMSD/PDK4/HAAO/RRM2/PKM	10
BP	GO:0014074	response to purine-containing compound	7/264	144/18862	0.004205253	0.033238928	0.026834719	PCK1/CPS1/AQP9/AGXT/CDO1/PPARGC1A/PFKFB1	7
BP	GO:0072395	signal transduction involved in cell cycle checkpoint	5/264	76/18862	0.004257928	0.033568313	0.027100641	E2F1/CDK1/PLK1/CCNB1/SFN	5
BP	GO:0016064	immunoglobulin mediated immune response	9/264	223/18862	0.004291179	0.033743265	0.027241885	C7/C6/HPX/MASP2/MBL2/C4BPA/C8A/C9/C8B	9
BP	GO:0010954	positive regulation of protein processing	3/264	24/18862	0.004414254	0.034533049	0.027879499	CLEC3B/F12/KLKB1	3
BP	GO:0050820	positive regulation of coagulation	3/264	24/18862	0.004414254	0.034533049	0.027879499	HRG/PLG/F12	3
BP	GO:0030195	negative regulation of blood coagulation	4/264	48/18862	0.004502502	0.035133332	0.028364125	HRG/PLG/F12/KLKB1	4
BP	GO:0019724	B cell mediated immunity	9/264	226/18862	0.004679307	0.036419809	0.029402734	C7/C6/HPX/MASP2/MBL2/C4BPA/C8A/C9/C8B	9
BP	GO:1900047	negative regulation of hemostasis	4/264	49/18862	0.004849712	0.037618102	0.030370149	HRG/PLG/F12/KLKB1	4
BP	GO:0010948	negative regulation of cell cycle process	12/264	359/18862	0.004857926	0.037618102	0.030370149	BUB1B/RRM2/E2F1/NEK2/CDT1/CDK1/ZWINT/PTTG1/PLK1/CCNB1/SFN/CDC20	12
BP	GO:0008211	glucocorticoid metabolic process	3/264	25/18862	0.004964869	0.038252059	0.03088196	HSD11B1/CYP11A1/APOA1	3
BP	GO:0050995	negative regulation of lipid catabolic process	3/264	25/18862	0.004964869	0.038252059	0.03088196	APOC3/MFSD2A/GPLD1	3
BP	GO:0030104	water homeostasis	5/264	79/18862	0.005021911	0.038594084	0.031158087	AQP9/CYP4A11/CYP4F2/CLDN4/SFN	5
BP	GO:0009066	aspartate family amino acid metabolic process	4/264	50/18862	0.005214455	0.039872939	0.032190542	SDS/GNMT/BHMT/RIDA	4
BP	GO:0045912	negative regulation of carbohydrate metabolic process	4/264	50/18862	0.005214455	0.039872939	0.032190542	FBP1/PPARGC1A/PFKFB1/LEPR	4
BP	GO:0071248	cellular response to metal ion	8/264	189/18862	0.005244555	0.040002845	0.032295419	FABP4/FBP1/MT1X/PPARGC1A/GPLD1/CYP1A2/ECT2/CCNB1	8
BP	GO:0006096	glycolytic process	6/264	114/18862	0.005381692	0.040946491	0.033057251	ALDOB/OGDHL/FBP1/PPARGC1A/PFKFB1/PKM	6
BP	GO:1903319	positive regulation of protein maturation	3/264	26/18862	0.005555071	0.042160501	0.034037355	CLEC3B/F12/KLKB1	3
BP	GO:0046850	regulation of bone remodeling	4/264	51/18862	0.005597117	0.042248315	0.03410825	HAMP/LEPR/PDK4/SPP1	4
BP	GO:0071715	icosanoid transport	4/264	51/18862	0.005597117	0.042248315	0.03410825	PLA2G2A/CYP4A11/CYP4F2/SLCO2A1	4
BP	GO:0006757	ATP generation from ADP	6/264	115/18862	0.005613037	0.042248315	0.03410825	ALDOB/OGDHL/FBP1/PPARGC1A/PFKFB1/PKM	6
BP	GO:0006865	amino acid transport	7/264	152/18862	0.005635878	0.042248315	0.03410825	SLC25A47/KMO/SLC6A12/SLC38A4/SLC25A15/ARG1/SLC1A2	7
BP	GO:0031960	response to corticosteroid	7/264	152/18862	0.005635878	0.042248315	0.03410825	TAT/PCK1/CPS1/AGXT/CDO1/PFKFB1/ARG1	7
BP	GO:0015980	energy derivation by oxidation of organic compounds	10/264	278/18862	0.005970084	0.044634456	0.036034649	GNMT/GYS2/OGDHL/GCGR/PPARGC1A/IGF2/LEPR/CYP1A2/CDK1/CCNB1	10
BP	GO:0006998	nuclear envelope organization	4/264	52/18862	0.005998075	0.044634456	0.036034649	CCNB2/CDK1/PLK1/CCNB1	4
BP	GO:0050819	negative regulation of coagulation	4/264	52/18862	0.005998075	0.044634456	0.036034649	HRG/PLG/F12/KLKB1	4
BP	GO:0051262	protein tetramerization	5/264	83/18862	0.006185305	0.045806446	0.036980829	GNMT/CTH/UPB1/TDO2/TK1	5
BP	GO:0007143	female meiotic nuclear division	3/264	27/18862	0.006185597	0.045806446	0.036980829	CCNB2/PLK1/TOP2A	3
BP	GO:0051438	regulation of ubiquitin-protein transferase activity	4/264	53/18862	0.0064177	0.047329389	0.038210343	MAGEC2/PLK1/UBE2C/CDC20	4
BP	GO:0072593	reactive oxygen species metabolic process	10/264	281/18862	0.006422277	0.047329389	0.038210343	CPS1/HP/RGN/FBLN5/PON3/AGXT2/PDK4/CYP1A2/FOXM1/G6PD	10
CC	GO:0034358	plasma lipoprotein particle	11/266	36/19520	1.09E-12	9.24E-11	7.29E-11	SAA1/HPR/APOA5/SAA2/PON1/SAA4/LCAT/APOC3/APOF/LPA/APOA1	11
CC	GO:1990777	lipoprotein particle	11/266	36/19520	1.09E-12	9.24E-11	7.29E-11	SAA1/HPR/APOA5/SAA2/PON1/SAA4/LCAT/APOC3/APOF/LPA/APOA1	11
CC	GO:0034364	high-density lipoprotein particle	10/266	27/19520	1.28E-12	9.24E-11	7.29E-11	SAA1/HPR/APOA5/SAA2/PON1/SAA4/LCAT/APOC3/APOF/APOA1	10
CC	GO:0032994	protein-lipid complex	11/266	39/19520	2.93E-12	1.58E-10	1.25E-10	SAA1/HPR/APOA5/SAA2/PON1/SAA4/LCAT/APOC3/APOF/LPA/APOA1	11
CC	GO:0072562	blood microparticle	17/266	146/19520	1.60E-11	6.90E-10	5.45E-10	CFHR3/HRG/HPR/HP/HPX/AFM/PON1/SERPINC1/A1BG/C4BPA/ANGPTL4/C8A/C9/PLG/CD5L/FCN3/APOA1	17
CC	GO:0000777	condensed chromosome kinetochore	11/266	106/19520	2.17E-07	7.81E-06	6.17E-06	BUB1B/CENPA/NEK2/NUF2/CDT1/CENPM/ZWINT/PLK1/CCNB1/KIF2C/BIRC5	11
CC	GO:0000779	condensed chromosome, centromeric region	11/266	117/19520	5.93E-07	1.83E-05	1.45E-05	BUB1B/CENPA/NEK2/NUF2/CDT1/CENPM/ZWINT/PLK1/CCNB1/KIF2C/BIRC5	11
CC	GO:0062023	collagen-containing extracellular matrix	20/266	423/19520	1.56E-06	4.22E-05	3.33E-05	SPP2/F9/CLEC3B/HRG/HPX/SERPINC1/A1BG/APOC3/MBL2/ANGPTL4/FBLN5/PLG/F12/ANG/FCN3/AZGP1/FBLN2/APOA1/GPC3/PKM	20
CC	GO:0000778	condensed nuclear chromosome kinetochore	5/266	17/19520	2.45E-06	5.52E-05	4.36E-05	BUB1B/CENPA/NUF2/PLK1/CCNB1	5
CC	GO:0005759	mitochondrial matrix	21/266	476/19520	2.56E-06	5.52E-05	4.36E-05	CPS1/GLYAT/ETNPPL/ACSM2A/OTC/OGDHL/AGXT/ACSM2B/GPT2/BDH1/ACSM5/RIDA/DMGDH/AGXT2/PDK4/ABAT/CYP11A1/HMGCS2/PYCR1/CDK1/CCNB1	21
CC	GO:0000776	kinetochore	11/266	137/19520	2.85E-06	5.52E-05	4.36E-05	BUB1B/CENPA/NEK2/NUF2/CDT1/CENPM/ZWINT/PLK1/CCNB1/KIF2C/BIRC5	11
CC	GO:0000775	chromosome, centromeric region	13/266	196/19520	3.07E-06	5.52E-05	4.36E-05	BUB1B/CENPA/NEK2/NUF2/CDT1/CENPM/ZWINT/PLK1/CCNB1/CDCA8/KIF2C/BIRC5/TOP2A	13
CC	GO:0000793	condensed chromosome	13/266	217/19520	9.31E-06	0.000154721	0.000122149	BUB1B/CENPA/NEK2/MKI67/NUF2/CDT1/CENPM/ZWINT/PLK1/CCNB1/KIF2C/BIRC5/TOP2A	13
CC	GO:0046930	pore complex	5/266	23/19520	1.25E-05	0.000192179	0.00015172	C7/C6/C8A/C9/C8B	5
CC	GO:0098687	chromosomal region	15/266	345/19520	8.38E-05	0.001207166	0.000953026	BUB1B/CENPA/NEK2/NUF2/CDT1/CDK1/CENPM/ZWINT/PLK1/MCM2/CCNB1/CDCA8/KIF2C/BIRC5/TOP2A	15
CC	GO:0071682	endocytic vesicle lumen	4/266	20/19520	0.00013753	0.001856657	0.001465782	SAA1/HP/HPX/APOA1	4
CC	GO:0005819	spindle	15/266	381/19520	0.00024777	0.003148135	0.00248537	BUB1B/ECT2/NEK2/KIF18B/KIF20A/CDK1/KIF4A/PLK1/CCNB1/CDCA8/KIF2C/KIFC1/TPX2/BIRC5/CDC20	15
CC	GO:0005777	peroxisome	8/266	136/19520	0.000561095	0.006349928	0.005013101	HAO2/AGXT/FNDC5/SLC27A2/HAO1/RIDA/DAO/BAAT	8
CC	GO:0042579	microbody	8/266	136/19520	0.000561095	0.006349928	0.005013101	HAO2/AGXT/FNDC5/SLC27A2/HAO1/RIDA/DAO/BAAT	8
CC	GO:0005782	peroxisomal matrix	5/266	51/19520	0.000637192	0.006349928	0.005013101	HAO2/AGXT/HAO1/DAO/BAAT	5
CC	GO:0031907	microbody lumen	5/266	51/19520	0.000637192	0.006349928	0.005013101	HAO2/AGXT/HAO1/DAO/BAAT	5
CC	GO:0042627	chylomicron	3/266	13/19520	0.000646752	0.006349928	0.005013101	APOA5/APOC3/APOA1	3
CC	GO:0005874	microtubule	15/266	423/19520	0.00073712	0.006922517	0.005465145	CYP2A6/SAA1/GABARAPL1/SYBU/TRIM55/NEK2/KIF18B/KIF20A/CDK1/KIF4A/PLK1/KIF2C/KIFC1/TPX2/BIRC5	15
CC	GO:0000940	condensed chromosome outer kinetochore	3/266	14/19520	0.000814874	0.007333862	0.005789891	BUB1B/PLK1/CCNB1	3
CC	GO:0000794	condensed nuclear chromosome	6/266	88/19520	0.001289768	0.011143597	0.008797577	BUB1B/CENPA/NEK2/NUF2/PLK1/CCNB1	6
CC	GO:0030496	midbody	9/266	193/19520	0.001361534	0.01131121	0.008929902	ECT2/NEK2/KIF20A/CDK1/KIF4A/ANLN/PLK1/CDCA8/BIRC5	9
CC	GO:0000228	nuclear chromosome	10/266	250/19520	0.002349513	0.017894258	0.014127045	BUB1B/CENPA/NEK2/NUF2/GINS1/PLK1/MCM2/CCNB1/BIRC5/TOP2A	10
CC	GO:0034361	very-low-density lipoprotein particle	3/266	20/19520	0.00240247	0.017894258	0.014127045	APOA5/APOC3/APOA1	3
CC	GO:0034385	triglyceride-rich plasma lipoprotein particle	3/266	20/19520	0.00240247	0.017894258	0.014127045	APOA5/APOC3/APOA1	3
CC	GO:0005876	spindle microtubule	5/266	71/19520	0.002833146	0.020398654	0.016104201	KIF18B/CDK1/KIF4A/PLK1/BIRC5	5
CC	GO:0005881	cytoplasmic microtubule	5/266	72/19520	0.003011326	0.020982143	0.01656485	CYP2A6/SAA1/SYBU/KIF18B/KIF2C	5
CC	GO:0005680	anaphase-promoting complex	3/266	22/19520	0.003180915	0.021471179	0.016950931	BUB1B/UBE2C/CDC20	3
CC	GO:0005788	endoplasmic reticulum lumen	11/266	306/19520	0.003308956	0.02165862	0.01709891	SPP2/F9/APOA5/SERPINC1/SLC27A2/CES2/PROZ/APOA1/GPC3/AFP/SPP1	11
CC	GO:0005871	kinesin complex	4/266	50/19520	0.004748547	0.029884873	0.023593321	KIF18B/KIF20A/KIF2C/KIFC1	4
CC	GO:0034774	secretory granule lumen	11/266	322/19520	0.004842456	0.029884873	0.023593321	SPP2/CLEC3B/HRG/HP/A1BG/PLG/IGF2/TTR/ARG1/APOA1/PKM	11
CC	GO:0060205	cytoplasmic vesicle lumen	11/266	326/19520	0.005302478	0.031814867	0.025117	SPP2/CLEC3B/HRG/HP/A1BG/PLG/IGF2/TTR/ARG1/APOA1/PKM	11
CC	GO:0031983	vesicle lumen	11/266	328/19520	0.005545099	0.032371391	0.025556361	SPP2/CLEC3B/HRG/HP/A1BG/PLG/IGF2/TTR/ARG1/APOA1/PKM	11
CC	GO:0009925	basal plasma membrane	9/266	240/19520	0.005808455	0.033016479	0.026065641	SLC10A1/SLC22A1/SLC27A5/AQP9/SLC22A7/SLC51A/LEPR/CLDN4/CA9	9
CC	GO:0071162	CMG complex	2/266	10/19520	0.007745568	0.042898532	0.033867262	GINS1/MCM2	2
CC	GO:0045178	basal part of cell	9/266	258/19520	0.009133107	0.04931878	0.038935879	SLC10A1/SLC22A1/SLC27A5/AQP9/SLC22A7/SLC51A/LEPR/CLDN4/CA9	9
MF	GO:0004497	monooxygenase activity	17/262	101/18337	7.02E-14	3.40E-11	2.56E-11	CYP2A6/CYP3A4/CYP8B1/CYP2C8/CYP2C9/CYP2E1/CYP4A22/CYP4A11/CYP4F2/CYP2A7/KMO/AKR1D1/CYP2D6/CYP2B6/FMO3/CYP1A2/CYP11A1	17
MF	GO:0016712	oxidoreductase activity, acting on paired donors, with incorporation or reduction of molecular oxygen, reduced flavin or flavoprotein as one donor, and incorporation of one atom of oxygen	11/262	35/18337	1.27E-12	3.06E-10	2.30E-10	CYP2A6/CYP3A4/CYP2C8/CYP2C9/CYP2E1/CYP4A11/CYP4F2/CYP2A7/CYP2D6/CYP2B6/CYP1A2	11
MF	GO:0008391	arachidonic acid monooxygenase activity	9/262	20/18337	3.17E-12	4.25E-10	3.20E-10	CYP2A6/CYP2C8/CYP2C9/CYP2E1/CYP4A22/CYP4A11/CYP4F2/CYP2A7/CYP2B6	9
MF	GO:0008395	steroid hydroxylase activity	11/262	38/18337	3.51E-12	4.25E-10	3.20E-10	CYP2A6/CYP3A4/CYP8B1/CYP2C8/CYP2C9/CYP2E1/CYP2A7/CYP2D6/CYP2B6/CYP1A2/CYP11A1	11
MF	GO:0016614	oxidoreductase activity, acting on CH-OH group of donors	17/262	130/18337	4.95E-12	4.79E-10	3.60E-10	ADH1C/ADH4/ADH1B/HAO2/HSD17B13/AKR7A3/HSD11B1/RDH16/HSD17B6/CYP4A22/HAO1/ADH1A/LDHD/AKR1D1/BDH1/AKR1B10/G6PD	17
MF	GO:0008392	arachidonic acid epoxygenase activity	8/262	16/18337	1.82E-11	1.47E-09	1.10E-09	CYP2A6/CYP2C8/CYP2C9/CYP2E1/CYP4A11/CYP4F2/CYP2A7/CYP2B6	8
MF	GO:0005506	iron ion binding	17/262	150/18337	5.08E-11	3.52E-09	2.65E-09	CYP2A6/CYP3A4/CYP8B1/CYP2C8/CYP2C9/CYP2E1/CYP4A22/CDO1/CYP4A11/CYP4F2/CYP2A7/CYP2D6/CYP2B6/AOX1/CYP1A2/CYP11A1/HAAO	17
MF	GO:0016709	oxidoreductase activity, acting on paired donors, with incorporation or reduction of molecular oxygen, NAD(P)H as one donor, and incorporation of one atom of oxygen	11/262	48/18337	5.82E-11	3.52E-09	2.65E-09	CYP3A4/CYP2C9/CYP2E1/CYP4A22/CYP4A11/CYP4F2/KMO/AKR1D1/CYP2D6/CYP2B6/FMO3	11
MF	GO:0016705	oxidoreductase activity, acting on paired donors, with incorporation or reduction of molecular oxygen	17/262	160/18337	1.43E-10	7.67E-09	5.77E-09	CYP2A6/CYP3A4/CYP8B1/CYP2C8/CYP2C9/CYP2E1/CYP4A22/CYP4A11/CYP4F2/CYP2A7/KMO/AKR1D1/CYP2D6/CYP2B6/FMO3/CYP1A2/CYP11A1	17
MF	GO:0020037	heme binding	16/262	140/18337	1.68E-10	7.73E-09	5.82E-09	CYP2A6/CYP3A4/CYP8B1/CYP2C8/HRG/CYP2C9/CYP2E1/CYP4A22/CYP4A11/CYP4F2/CYP2A7/CYP2D6/TDO2/CYP2B6/CYP1A2/CYP11A1	16
MF	GO:0016616	oxidoreductase activity, acting on the CH-OH group of donors, NAD or NADP as acceptor	15/262	120/18337	1.76E-10	7.73E-09	5.82E-09	ADH1C/ADH4/ADH1B/HSD17B13/AKR7A3/HSD11B1/RDH16/HSD17B6/CYP4A22/ADH1A/LDHD/AKR1D1/BDH1/AKR1B10/G6PD	15
MF	GO:0046906	tetrapyrrole binding	16/262	150/18337	4.74E-10	1.91E-08	1.44E-08	CYP2A6/CYP3A4/CYP8B1/CYP2C8/HRG/CYP2C9/CYP2E1/CYP4A22/CYP4A11/CYP4F2/CYP2A7/CYP2D6/TDO2/CYP2B6/CYP1A2/CYP11A1	16
MF	GO:0070330	aromatase activity	8/262	25/18337	1.37E-09	5.09E-08	3.83E-08	CYP3A4/CYP2C8/CYP2C9/CYP2E1/CYP4A11/CYP4F2/CYP2A7/CYP1A2	8
MF	GO:0019842	vitamin binding	15/262	145/18337	2.57E-09	8.89E-08	6.69E-08	TAT/SDS/ADH4/GNMT/ETNPPL/FTCD/AFM/OGDHL/AGXT/GPT/CTH/SEC14L2/GPT2/AGXT2/ABAT	15
MF	GO:0008483	transaminase activity	7/262	21/18337	1.10E-08	3.55E-07	2.67E-07	TAT/ETNPPL/AGXT/GPT/GPT2/AGXT2/ABAT	7
MF	GO:0016769	transferase activity, transferring nitrogenous groups	7/262	23/18337	2.26E-08	6.84E-07	5.15E-07	TAT/ETNPPL/AGXT/GPT/GPT2/AGXT2/ABAT	7
MF	GO:0030170	pyridoxal phosphate binding	9/262	55/18337	7.75E-08	2.08E-06	1.57E-06	TAT/SDS/ETNPPL/AGXT/GPT/CTH/GPT2/AGXT2/ABAT	9
MF	GO:0070279	vitamin B6 binding	9/262	55/18337	7.75E-08	2.08E-06	1.57E-06	TAT/SDS/ETNPPL/AGXT/GPT/CTH/GPT2/AGXT2/ABAT	9
MF	GO:0004745	retinol dehydrogenase activity	6/262	20/18337	2.63E-07	6.71E-06	5.05E-06	ADH1C/ADH4/ADH1B/RDH16/HSD17B6/ADH1A	6
MF	GO:0005319	lipid transporter activity	12/262	162/18337	3.79E-06	9.18E-05	6.91E-05	SLC10A1/CFHR4/SLC27A5/FABP4/SLC27A2/MFSD2A/APOF/SLCO2A1/SLC51A/ABCB4/APOA1/SLC1A2	12
MF	GO:0004252	serine-type endopeptidase activity	12/262	168/18337	5.53E-06	0.000127395	9.59E-05	HGFAC/F9/HPR/HP/MASP2/PLG/CD5L/LPA/TMPRSS6/F12/KLKB1/PROZ	12
MF	GO:0018455	alcohol dehydrogenase [NAD(P)+] activity	4/262	10/18337	7.99E-06	0.000175879	0.000132349	ADH1C/ADH4/ADH1B/ADH1A	4
MF	GO:0016597	amino acid binding	7/262	54/18337	1.12E-05	0.000235747	0.0001774	TAT/CPS1/GNMT/OTC/AGXT/DPYS/TDO2	7
MF	GO:0015645	fatty acid ligase activity	5/262	22/18337	1.24E-05	0.000249475	0.00018773	SLC27A5/ACSM2A/ACSM2B/SLC27A2/ACSM5	5
MF	GO:0005496	steroid binding	9/262	100/18337	1.33E-05	0.000256627	0.000193112	CYP3A4/APOA5/HSD11B1/APOC3/APOF/AKR1D1/INSIG1/AR/APOA1	9
MF	GO:0031406	carboxylic acid binding	12/262	184/18337	1.40E-05	0.000259717	0.000195438	TAT/PCK1/CPS1/GNMT/FTCD/AFM/OTC/AGXT/FABP4/DPYS/TDO2/AFP	12
MF	GO:0008236	serine-type peptidase activity	12/262	186/18337	1.56E-05	0.000278783	0.000209784	HGFAC/F9/HPR/HP/MASP2/PLG/CD5L/LPA/TMPRSS6/F12/KLKB1/PROZ	12
MF	GO:0046943	carboxylic acid transmembrane transporter activity	11/262	157/18337	1.63E-05	0.000279867	0.0002106	SLC10A1/SLC27A5/AQP9/SLC13A5/SLC27A2/MFSD2A/SLC51A/SLC6A12/SLC38A4/SLC25A15/SLC1A2	11
MF	GO:0017171	serine hydrolase activity	12/262	188/18337	1.73E-05	0.000279867	0.0002106	HGFAC/F9/HPR/HP/MASP2/PLG/CD5L/LPA/TMPRSS6/F12/KLKB1/PROZ	12
MF	GO:0005342	organic acid transmembrane transporter activity	11/262	158/18337	1.73E-05	0.000279867	0.0002106	SLC10A1/SLC27A5/AQP9/SLC13A5/SLC27A2/MFSD2A/SLC51A/SLC6A12/SLC38A4/SLC25A15/SLC1A2	11
MF	GO:0016702	oxidoreductase activity, acting on single donors with incorporation of molecular oxygen, incorporation of two atoms of oxygen	5/262	24/18337	1.95E-05	0.000304534	0.000229162	HPD/CDO1/HGD/TDO2/HAAO	5
MF	GO:0016701	oxidoreductase activity, acting on single donors with incorporation of molecular oxygen	5/262	25/18337	2.41E-05	0.000364487	0.000274277	HPD/CDO1/HGD/TDO2/HAAO	5
MF	GO:0008509	anion transmembrane transporter activity	19/262	459/18337	3.57E-05	0.000497418	0.000374308	SLC10A1/SLC22A1/SLC25A47/SLC27A5/AQP9/HPX/SLC13A5/SLC27A2/MFSD2A/SLC22A7/ANO1/SLCO2A1/SLC51A/SLC6A12/AZGP1/SLC38A4/SLC25A15/SLC1A2/CLDN4	19
MF	GO:0016405	CoA-ligase activity	5/262	27/18337	3.58E-05	0.000497418	0.000374308	SLC27A5/ACSM2A/ACSM2B/SLC27A2/ACSM5	5
MF	GO:0016903	oxidoreductase activity, acting on the aldehyde or oxo group of donors	6/262	44/18337	3.60E-05	0.000497418	0.000374308	ADH4/OGDHL/ALDH8A1/AOX1/ALDH1L1/AKR1B10	6
MF	GO:0008028	monocarboxylic acid transmembrane transporter activity	7/262	69/18337	5.69E-05	0.000764787	0.000575503	SLC10A1/SLC27A5/SLC27A2/MFSD2A/SLC51A/SLC6A12/SLC1A2	7
MF	GO:0016878	acid-thiol ligase activity	5/262	31/18337	7.19E-05	0.000939938	0.000707305	SLC27A5/ACSM2A/ACSM2B/SLC27A2/ACSM5	5
MF	GO:0030414	peptidase inhibitor activity	11/262	187/18337	8.15E-05	0.001037596	0.000780792	SPP2/HRG/SERPINC1/C3P1/SERPINA11/SERPINA7/FETUB/LPA/GPC3/PTTG1/BIRC5	11
MF	GO:0005324	long-chain fatty acid transporter activity	4/262	17/18337	8.37E-05	0.001039072	0.000781902	SLC27A5/FABP4/SLC27A2/MFSD2A	4
MF	GO:0016229	steroid dehydrogenase activity	5/262	34/18337	0.00011363	0.001374926	0.001034633	HSD17B13/HSD11B1/RDH16/HSD17B6/AKR1D1	5
MF	GO:0004857	enzyme inhibitor activity	16/262	385/18337	0.000141841	0.001674413	0.001259998	SPP2/HRG/SERPINC1/C3P1/APOC3/ANGPTL4/SERPINA11/ELFN1/SERPINA7/FETUB/LPA/APOA1/GPC3/PTTG1/BIRC5/SFN	16
MF	GO:0015245	fatty acid transmembrane transporter activity	4/262	21/18337	0.000201284	0.002319556	0.001745468	SLC27A5/SLC27A2/MFSD2A/SLC1A2	4
MF	GO:0052689	carboxylic ester hydrolase activity	9/262	143/18337	0.000218193	0.002440089	0.001836169	PLA2G2A/PON1/ASPG/LCAT/RGN/ACOT12/PON3/CES2/BAAT	9
MF	GO:0019825	oxygen binding	5/262	39/18337	0.000221826	0.002440089	0.001836169	CYP3A4/CYP8B1/CYP2E1/CYP2A7/TDO2	5
MF	GO:0004866	endopeptidase inhibitor activity	10/262	180/18337	0.000271902	0.002924459	0.002200659	SPP2/HRG/SERPINC1/C3P1/SERPINA11/SERPINA7/FETUB/LPA/PTTG1/BIRC5	10
MF	GO:0016877	ligase activity, forming carbon-sulfur bonds	5/262	41/18337	0.00028209	0.002968076	0.00223348	SLC27A5/ACSM2A/ACSM2B/SLC27A2/ACSM5	5
MF	GO:0016746	transferase activity, transferring acyl groups	12/262	254/18337	0.000307205	0.003163558	0.002380581	GLYAT/GLYATL1/ACSM2A/ASPG/LCAT/ACSM2B/MOGAT2/ACSM5/NAT2/BAAT/HMGCS2/SPHK1	12
MF	GO:0047760	butyrate-CoA ligase activity	3/262	10/18337	0.000321268	0.003239448	0.002437688	ACSM2A/ACSM2B/ACSM5	3
MF	GO:0016747	transferase activity, transferring acyl groups other than amino-acyl groups	11/262	225/18337	0.000408219	0.004032203	0.003034237	GLYAT/GLYATL1/ACSM2A/ASPG/LCAT/ACSM2B/MOGAT2/ACSM5/NAT2/BAAT/SPHK1	11
MF	GO:0061135	endopeptidase regulator activity	10/262	192/18337	0.000454	0.004394725	0.003307035	SPP2/HRG/SERPINC1/C3P1/SERPINA11/SERPINA7/FETUB/LPA/PTTG1/BIRC5	10
MF	GO:0061134	peptidase regulator activity	11/262	230/18337	0.000491128	0.004583719	0.003449253	SPP2/HRG/SERPINC1/C3P1/SERPINA11/SERPINA7/FETUB/LPA/GPC3/PTTG1/BIRC5	11
MF	GO:0016829	lyase activity	10/262	194/18337	0.000492466	0.004583719	0.003449253	SDS/PCK1/ETNPPL/FTCD/UROC1/ALDOB/CTH/ACMSD/CYP1A2/CA9	10
MF	GO:0004033	aldo-keto reductase (NADP) activity	4/262	27/18337	0.00055179	0.005038986	0.003791843	ADH4/AKR7A3/AKR1D1/AKR1B10	4
MF	GO:0015370	solute:sodium symporter activity	6/262	72/18337	0.000570464	0.005074419	0.003818506	SLC10A1/SLC22A1/SLC13A5/MFSD2A/SLC6A12/SLC1A2	6
MF	GO:0004032	alditol:NADP+ 1-oxidoreductase activity	3/262	12/18337	0.000576638	0.005074419	0.003818506	ADH4/AKR1D1/AKR1B10	3
MF	GO:0005343	organic acid:sodium symporter activity	4/262	29/18337	0.000730209	0.006311092	0.004749103	SLC10A1/SLC13A5/SLC6A12/SLC1A2	4
MF	GO:0009055	electron transfer activity	8/262	138/18337	0.000837801	0.007113963	0.005353265	AKR7A3/RDH16/HSD17B6/DMGDH/AOX1/CYP1A2/HAAO/COX7B2	8
MF	GO:0140161	monocarboxylate:sodium symporter activity	3/262	15/18337	0.001155339	0.009641101	0.007254939	SLC10A1/SLC6A12/SLC1A2	3
MF	GO:0071949	FAD binding	4/262	33/18337	0.001203	0.009868677	0.00742619	LDHD/KMO/DAO/AOX1	4
MF	GO:1901681	sulfur compound binding	11/262	260/18337	0.001339724	0.010807107	0.00813236	GNMT/SAA1/CLEC3B/HRG/APOA5/SERPINC1/OGDHL/ACOT12/LPA/SULT2A1/ANG	11
MF	GO:0016810	hydrolase activity, acting on carbon-nitrogen (but not peptide) bonds	7/262	117/18337	0.001465025	0.011624133	0.008747173	ASPG/PGLYRP2/UPB1/DPYS/RIDA/AMDHD1/ARG1	7
MF	GO:0032934	sterol binding	5/262	60/18337	0.001649627	0.012784963	0.009620698	APOA5/APOC3/APOF/INSIG1/APOA1	5
MF	GO:0016620	oxidoreductase activity, acting on the aldehyde or oxo group of donors, NAD or NADP as acceptor	4/262	36/18337	0.001674672	0.012784963	0.009620698	ADH4/ALDH8A1/ALDH1L1/AKR1B10	4
MF	GO:0034185	apolipoprotein binding	3/262	17/18337	0.001690574	0.012784963	0.009620698	LCAT/PLG/LPA	3
MF	GO:0015355	secondary active monocarboxylate transmembrane transporter activity	3/262	18/18337	0.0020074	0.014947406	0.011247939	SLC10A1/SLC6A12/SLC1A2	3
MF	GO:0016408	C-acyltransferase activity	3/262	20/18337	0.002745967	0.020137088	0.015153181	ACSM2A/ACSM2B/ACSM5	3
MF	GO:0015294	solute:cation symporter activity	6/262	99/18337	0.002973329	0.021478977	0.016162953	SLC10A1/SLC22A1/SLC13A5/MFSD2A/SLC6A12/SLC1A2	6
MF	GO:0003777	microtubule motor activity	5/262	69/18337	0.003059955	0.021779679	0.016389232	KIF18B/KIF20A/KIF4A/KIF2C/KIFC1	5
MF	GO:0008106	alcohol dehydrogenase (NADP+) activity	3/262	21/18337	0.00317008	0.022236506	0.016732995	ADH4/AKR1D1/AKR1B10	3
MF	GO:0004175	endopeptidase activity	14/262	438/18337	0.004339465	0.030004298	0.022578267	HGFAC/CPS1/F9/HPR/HP/MASP2/PLG/CD5L/LPA/TMPRSS6/F12/KLKB1/PROZ/MEP1A	14
MF	GO:0015293	symporter activity	7/262	143/18337	0.004521759	0.030824384	0.023195383	SLC10A1/SLC22A1/SLC13A5/MFSD2A/SLC6A12/SLC38A4/SLC1A2	7
MF	GO:1901618	organic hydroxy compound transmembrane transporter activity	4/262	49/18337	0.005212461	0.035039321	0.026367127	SLC10A1/SLC22A1/AQP9/SLC51A	4
MF	GO:0008017	microtubule binding	10/262	269/18337	0.005478402	0.036322554	0.027332761	FTCD/SYBU/KIF18B/KIF20A/KIF4A/PLK1/KIF2C/KIFC1/TPX2/BIRC5	10
MF	GO:0015485	cholesterol binding	4/262	50/18337	0.005603245	0.03664825	0.027577848	APOA5/APOC3/APOF/APOA1	4
MF	GO:0050660	flavin adenine dinucleotide binding	5/262	81/18337	0.006077856	0.039222428	0.029514919	LDHD/KMO/FMO3/DAO/AOX1	5
MF	GO:0015631	tubulin binding	12/262	368/18337	0.00688103	0.043318835	0.03259747	FTCD/PPARGC1A/GABARAPL1/SYBU/KIF18B/KIF20A/KIF4A/PLK1/KIF2C/KIFC1/TPX2/BIRC5	12
MF	GO:0050661	NADP binding	4/262	53/18337	0.006891633	0.043318835	0.03259747	HSD11B1/ASPDH/FMO3/G6PD	4
MF	GO:0042562	hormone binding	5/262	84/18337	0.007075956	0.043907216	0.033040228	GCGR/LEPR/AR/TTR/PKM	5
MF	GO:0070325	lipoprotein particle receptor binding	3/262	28/18337	0.007255244	0.044449852	0.033448562	APOA5/APOC3/APOA1	3
MF	GO:0015291	secondary active transmembrane transporter activity	9/262	239/18337	0.007597261	0.04596343	0.034587531	SLC10A1/SLC22A1/SLC13A5/MFSD2A/SLC22A7/SLCO2A1/SLC6A12/SLC38A4/SLC1A2	9
MF	GO:0043178	alcohol binding	5/262	86/18337	0.007801669	0.046617379	0.035079628	ADH4/APOA5/APOC3/APOF/APOA1	5
MF	GO:0016645	oxidoreductase activity, acting on the CH-NH group of donors	3/262	29/18337	0.008008133	0.047204144	0.03552117	DMGDH/ALDH1L1/PYCR1	3
MF	GO:0004869	cysteine-type endopeptidase inhibitor activity	4/262	56/18337	0.00836206	0.047204144	0.03552117	HRG/FETUB/PTTG1/BIRC5	4
MF	GO:0008401	retinoic acid 4-hydroxylase activity	2/262	10/18337	0.008485042	0.047204144	0.03552117	CYP3A4/CYP2C8	2
MF	GO:0015651	quaternary ammonium group transmembrane transporter activity	2/262	10/18337	0.008485042	0.047204144	0.03552117	SLC22A1/SLC25A47	2
MF	GO:0019203	carbohydrate phosphatase activity	2/262	10/18337	0.008485042	0.047204144	0.03552117	FBP1/PFKFB1	2
MF	GO:0050308	sugar-phosphatase activity	2/262	10/18337	0.008485042	0.047204144	0.03552117	FBP1/PFKFB1	2
MF	GO:0033764	steroid dehydrogenase activity, acting on the CH-OH group of donors, NAD or NADP as acceptor	3/262	30/18337	0.008805351	0.048429433	0.036443201	HSD11B1/RDH16/HSD17B6	3
MF	GO:0051213	dioxygenase activity	5/262	89/18337	0.008984881	0.048861601	0.036768408	HPD/CDO1/HGD/TDO2/HAAO	5
