# Supplementary material for: A Ferroptosis-Related LncRNA Signature Associated with Prognosis, Tumor Immune Environment, and Genome Instability in Hepatocellular Carcinoma
Source: Comput Math Methods Med. 2022 Aug 18;2022:6284540. doi: 10.1155/2022/6284540 (PMC9410853; doi:10.1155/2022/6284540)
Supplement: Supplementary Materials — Table S1. Details of the 270 ferroptosis-related genes retrieved from FerrDb. Table S2. The 626 lncRNAs identified as ferroptosis-related lncRNAs by co-expression analysis. Table S3. The 54 lncRNAs that were significantly associated with hepatocellular carcinoma prognosis by univariate Cox analysis. Table S4. Corresponding coefficients of ferroptosis-related lncRNAs and risk score. Table S5. The 61 ferroptosis-related genes with different mutation frequencies that were found by comparing the high- and low-risk groups. Table S6. Detailed results of the GO functional enrichment analysis. Table S7. Detailed results of KEGG pathway enrichment analysis. Table S8. Association between 16 ferroptosis-related lncRNAs and immune cells. [file 6284540.f1.zip › Supplementary table5.txt]

	Hugo_Symbol	High	Low	pval	or	ci.up	ci.low
1	TP53	75	25	7.37E-11	5.159058654	9.096975742	3.001245901
2	HECW2	0	9	0.003830253	0	0.542299364	0
3	KIAA1551	7	0	0.005160317	Inf	Inf	1.623966349
4	MCTP2	7	0	0.005160317	Inf	Inf	1.623966349
5	TRIM66	7	0	0.005160317	Inf	Inf	1.623966349
6	ADRA1D	6	0	0.011057821	Inf	Inf	1.319758169
7	CACNA1G	6	0	0.011057821	Inf	Inf	1.319758169
8	CHST3	6	0	0.011057821	Inf	Inf	1.319758169
9	KIAA1549L	6	0	0.011057821	Inf	Inf	1.319758169
10	KIF21B	6	0	0.011057821	Inf	Inf	1.319758169
11	LNPEP	6	0	0.011057821	Inf	Inf	1.319758169
12	PPP1R3A	6	0	0.011057821	Inf	Inf	1.319758169
13	TSC1	6	0	0.011057821	Inf	Inf	1.319758169
14	COL9A1	8	1	0.015418136	9.162167106	409.957748	1.206523018
15	DENND4A	0	7	0.015453742	0	0.75005744	0
16	TDRD5	10	2	0.016041453	5.770732779	54.9141197	1.203738595
17	AATK	5	0	0.023617322	Inf	Inf	1.022059714
18	ABCG5	5	0	0.023617322	Inf	Inf	1.022059714
19	ANO9	5	0	0.023617322	Inf	Inf	1.022059714
20	ATP1A2	5	0	0.023617322	Inf	Inf	1.022059714
21	CAND2	5	0	0.023617322	Inf	Inf	1.022059714
22	CLASP2	5	0	0.023617322	Inf	Inf	1.022059714
23	CNTNAP3	5	0	0.023617322	Inf	Inf	1.022059714
24	DTX3	5	0	0.023617322	Inf	Inf	1.022059714
25	ELAC2	5	0	0.023617322	Inf	Inf	1.022059714
26	FBXL4	5	0	0.023617322	Inf	Inf	1.022059714
27	GNB5	5	0	0.023617322	Inf	Inf	1.022059714
28	GRIN3A	5	0	0.023617322	Inf	Inf	1.022059714
29	HIVEP1	5	0	0.023617322	Inf	Inf	1.022059714
30	KIF20B	5	0	0.023617322	Inf	Inf	1.022059714
31	MPO	5	0	0.023617322	Inf	Inf	1.022059714
32	NOX3	5	0	0.023617322	Inf	Inf	1.022059714
33	PLEKHG1	5	0	0.023617322	Inf	Inf	1.022059714
34	PLXND1	5	0	0.023617322	Inf	Inf	1.022059714
35	SETX	5	0	0.023617322	Inf	Inf	1.022059714
36	SMCHD1	5	0	0.023617322	Inf	Inf	1.022059714
37	STRADA	5	0	0.023617322	Inf	Inf	1.022059714
38	TFAP2D	5	0	0.023617322	Inf	Inf	1.022059714
39	TGFBRAP1	5	0	0.023617322	Inf	Inf	1.022059714
40	TNRC18	5	0	0.023617322	Inf	Inf	1.022059714
41	TRANK1	5	0	0.023617322	Inf	Inf	1.022059714
42	TRPM7	5	0	0.023617322	Inf	Inf	1.022059714
43	WIF1	5	0	0.023617322	Inf	Inf	1.022059714
44	ZBTB7C	5	0	0.023617322	Inf	Inf	1.022059714
45	ZNF423	5	0	0.023617322	Inf	Inf	1.022059714
46	ADAMTS19	9	2	0.02915667	5.161718698	49.78904596	1.046577251
47	LRRK2	9	2	0.02915667	5.161718698	49.78904596	1.046577251
48	NF1	9	2	0.02915667	5.161718698	49.78904596	1.046577251
49	SI	9	2	0.02915667	5.161718698	49.78904596	1.046577251
50	TSC2	9	2	0.02915667	5.161718698	49.78904596	1.046577251
51	CELSR1	7	1	0.029777828	7.96826019	362.1433748	1.006398983
52	DIP2C	7	1	0.029777828	7.96826019	362.1433748	1.006398983
53	DNAH3	7	1	0.029777828	7.96826019	362.1433748	1.006398983
54	KIF19	7	1	0.029777828	7.96826019	362.1433748	1.006398983
55	KPRP	7	1	0.029777828	7.96826019	362.1433748	1.006398983
56	XIRP2	19	9	0.029909418	2.489891312	6.447493709	1.036180095
57	SCN5A	0	6	0.031008561	0	0.922468893	0
58	DYNC2H1	3	12	0.034454308	0.263095226	0.998873991	0.046807489
59	CLTC	1	8	0.038626237	0.133106323	1.010760147	0.002973781
60	PLA2G4A	1	8	0.038626237	0.133106323	1.010760147	0.002973781
61	FAT3	15	7	0.049954837	2.488982862	7.414098879	0.926005934
