# Supplementary material for: A Ferroptosis-Related LncRNA Signature Associated with Prognosis, Tumor Immune Environment, and Genome Instability in Hepatocellular Carcinoma
Source: Comput Math Methods Med. 2022 Aug 18;2022:6284540. doi: 10.1155/2022/6284540 (PMC9410853; doi:10.1155/2022/6284540)
Supplement: Supplementary Materials — Table S1. Details of the 270 ferroptosis-related genes retrieved from FerrDb. Table S2. The 626 lncRNAs identified as ferroptosis-related lncRNAs by co-expression analysis. Table S3. The 54 lncRNAs that were significantly associated with hepatocellular carcinoma prognosis by univariate Cox analysis. Table S4. Corresponding coefficients of ferroptosis-related lncRNAs and risk score. Table S5. The 61 ferroptosis-related genes with different mutation frequencies that were found by comparing the high- and low-risk groups. Table S6. Detailed results of the GO functional enrichment analysis. Table S7. Detailed results of KEGG pathway enrichment analysis. Table S8. Association between 16 ferroptosis-related lncRNAs and immune cells. [file 6284540.f1.zip › Supplementary table4.txt]

Risk score				Corresponding coefficient
ID	Riskscore			LncRNA	Coef
TCGA-G3-AAV3	0.727955874			AC009779.2	0.0109767
TCGA-UB-A7MF	0.602597377			ZFPM2-AS1	0.007299769
TCGA-BC-A112	1.146777817			AC009005.1	0.02136551
TCGA-BC-A10U	1.104846228			AC074117.1	0.085415884
TCGA-BC-A5W4	0.755180726			AC012467.2	0.001358676
TCGA-DD-A1EK	0.781975569			AL031985.3	0.384899781
TCGA-MR-A8JO	0.828940945			AC009403.1	0.02471604
TCGA-DD-A4NJ	1.091387065			LUCAT1	0.032460502
TCGA-G3-A25X	0.655072315			AC026369.2	0.089998236
TCGA-G3-A3CK	0.690372275			AC068580.3	0.001055514
TCGA-DD-AACA	0.788865551			LINC01871	-0.047153369
TCGA-5C-A9VH	0.684482132			AL139384.1	0.131784712
TCGA-FV-A23B	0.694161384			TMEM220-AS1	-0.026244397
TCGA-DD-AADR	0.599858976			NRAV	0.004833191
TCGA-G3-A5SM	0.620479505			AL365203.2	0.048779116
TCGA-MI-A75E	0.63060394			MIR210HG	0.032331812
TCGA-2Y-A9GY	1.028593264
TCGA-DD-A39Y	1.378626512
TCGA-DD-A1EB	0.590403501
TCGA-DD-AAD6	0.904742965
TCGA-ED-A4XI	0.462975851
TCGA-HP-A5MZ	0.54147287
TCGA-DD-AADB	1.134404175
TCGA-BC-A216	0.961858345
TCGA-DD-A1EF	1.010961205
TCGA-ED-A7PX	1.065924066
TCGA-DD-AADK	0.385723295
TCGA-GJ-A9DB	0.84347162
TCGA-G3-A3CJ	0.503599959
TCGA-FV-A3R2	0.913113162
TCGA-RC-A6M5	0.438949121
TCGA-DD-A11B	0.55194217
TCGA-5R-AA1C	0.665497269
TCGA-BC-A10S	0.380709124
TCGA-YA-A8S7	0.973509488
TCGA-DD-A4NN	0.852680947
TCGA-DD-AAEI	0.462342127
TCGA-DD-AACY	0.438690607
TCGA-KR-A7K7	0.719187475
TCGA-G3-A25Y	0.869996058
TCGA-K7-AAU7	1.141317674
TCGA-BC-A3KF	0.948508146
TCGA-BC-A10Z	1.084225094
TCGA-UB-AA0U	1.041016782
TCGA-CC-A7IL	0.589693772
TCGA-DD-AADF	0.505337212
TCGA-DD-AACW	0.557302
TCGA-2Y-A9H1	0.407634976
TCGA-DD-AAD2	0.563696772
TCGA-BC-A10R	0.508094257
TCGA-CC-A1HT	1.002695106
TCGA-ED-A7XO	0.433432048
TCGA-DD-AAC9	0.453564596
TCGA-MI-A75G	0.441212258
TCGA-CC-A7IK	1.118907917
TCGA-G3-A5SJ	1.143492644
TCGA-CC-A5UE	1.256242723
TCGA-RC-A7S9	0.590828093
TCGA-DD-AAW2	0.639713369
TCGA-DD-A73D	0.61728483
TCGA-DD-AAE1	0.628311909
TCGA-BD-A2L6	0.589701445
TCGA-DD-A3A9	0.479707793
TCGA-G3-AAV6	0.863651242
TCGA-ED-A97K	0.756815936
TCGA-FV-A496	0.675577938
TCGA-CC-A7IF	0.658944663
TCGA-G3-A7M6	1.378724234
TCGA-EP-A12J	0.582846348
TCGA-G3-AAV2	0.617510456
TCGA-BC-A69I	0.398965608
TCGA-GJ-A3OU	0.696014865
TCGA-DD-A4NL	0.360868015
TCGA-CC-A3MC	0.612758804
TCGA-DD-AADG	0.684460815
TCGA-FV-A2QR	0.731701801
TCGA-2Y-A9H4	0.673453496
TCGA-CC-5261	0.880675105
TCGA-ZP-A9D2	1.629793575
TCGA-G3-A25T	0.674355003
TCGA-DD-AACD	0.45641795
TCGA-ED-A459	1.007251443
TCGA-DD-A73C	0.414553532
TCGA-DD-AACU	0.818133028
TCGA-WX-AA47	0.682401591
TCGA-DD-AADQ	0.633676425
TCGA-DD-AAD0	0.657960225
TCGA-DD-A114	0.799709987
TCGA-5C-AAPD	0.820687081
TCGA-DD-AACP	0.842434824
TCGA-DD-AACT	0.571654122
TCGA-DD-A73E	0.775108098
TCGA-BC-4072	0.698861514
TCGA-XR-A8TG	0.59592553
TCGA-2Y-A9H9	0.487277556
TCGA-ED-A5KG	0.849440745
TCGA-DD-AACO	0.623722139
TCGA-G3-A25Z	0.640622987
TCGA-DD-A39X	0.773818891
TCGA-EP-A2KA	0.725545465
TCGA-DD-A1EC	0.53427277
TCGA-2Y-A9GS	1.13432658
TCGA-CC-A5UD	1.014864868
TCGA-DD-A119	0.626063737
TCGA-FV-A495	0.389198006
TCGA-DD-A1EH	0.761218518
TCGA-G3-A5SK	0.284460016
TCGA-DD-AACV	0.737716414
TCGA-CC-5264	0.902875298
TCGA-G3-A7M7	0.480944367
TCGA-DD-AACI	0.239979219
TCGA-DD-A4NH	1.008693824
TCGA-2Y-A9H2	0.885497936
TCGA-DD-AAW3	0.674659838
TCGA-G3-A6UC	0.565977525
TCGA-FV-A2QQ	0.536658798
TCGA-DD-AAE6	1.032528041
TCGA-DD-AACG	0.849948392
TCGA-ED-A7PY	0.549084011
TCGA-CC-A7IH	0.587731472
TCGA-DD-A3A8	0.461970709
TCGA-DD-A116	0.533279325
TCGA-CC-5260	0.869002727
TCGA-DD-A3A5	0.598042995
TCGA-DD-A4NA	0.966733547
TCGA-RC-A7SH	0.878377914
TCGA-DD-AA3A	0.812002373
TCGA-BC-A3KG	0.915488739
TCGA-DD-AACN	0.660258187
TCGA-DD-AACQ	1.006707095
TCGA-DD-AADW	1.081121276
TCGA-G3-A3CH	0.493245039
TCGA-ZP-A9CZ	0.796893847
TCGA-KR-A7K0	0.689377458
TCGA-BC-A10Y	0.828827927
TCGA-UB-A7MB	0.742255713
TCGA-XR-A8TE	0.5115397
TCGA-DD-AACE	0.513375593
TCGA-LG-A9QD	0.544764633
TCGA-K7-A6G5	0.425090969
TCGA-DD-AAW1	0.453650053
TCGA-DD-A118	0.373597363
TCGA-G3-AAV1	0.635669131
TCGA-G3-A7M8	0.502692197
TCGA-DD-AAE0	1.009096528
TCGA-DD-AAE4	-0.009292912
TCGA-CC-A3M9	2.630402447
TCGA-DD-A4NI	0.330740236
TCGA-UB-A7MA	1.444921621
TCGA-FV-A3I1	1.169900826
TCGA-CC-A123	0.783615096
TCGA-WQ-A9G7	1.429516214
TCGA-ED-A66X	0.806435887
TCGA-DD-AADM	0.558313493
TCGA-QA-A7B7	1.284109941
TCGA-CC-A8HT	2.478681706
TCGA-FV-A4ZP	0.937359278
TCGA-CC-5258	1.848276812
TCGA-EP-A2KB	0.710627084
TCGA-DD-AAD1	1.003419414
TCGA-DD-A4NQ	1.562553104
TCGA-DD-A11D	0.579933347
TCGA-CC-5262	1.304613244
TCGA-ES-A2HT	0.160849542
TCGA-DD-AAW0	0.464572695
TCGA-G3-A3CI	0.307434712
TCGA-DD-AAVV	0.66317571
TCGA-DD-AAVU	0.6629245
TCGA-DD-A4NO	0.539223088
TCGA-BC-A10W	1.430222438
TCGA-LG-A9QC	0.668765187
TCGA-DD-A11C	0.860203821
TCGA-DD-AAVZ	0.349116074
TCGA-DD-AADL	1.248770971
TCGA-KR-A7K8	0.832695368
TCGA-BW-A5NO	1.153479735
TCGA-DD-A39W	0.62652701
TCGA-DD-A1EA	0.625756567
TCGA-UB-A7MD	1.185187088
TCGA-ES-A2HS	0.55412974
TCGA-2Y-A9GZ	0.839670689
TCGA-4R-AA8I	1.124578473
TCGA-DD-A4NG	0.780671745
TCGA-2Y-A9H0	0.858842241
TCGA-G3-A25V	0.622602666
TCGA-ED-A8O6	1.489714888
TCGA-DD-AADD	1.477626119
TCGA-DD-AAEB	0.55000143
TCGA-WX-AA44	1.603649142
TCGA-PD-A5DF	0.770601306
TCGA-5R-AA1D	0.582970661
TCGA-DD-AACH	1.251742161
TCGA-CC-A8HV	1.349477926
TCGA-G3-AAV0	0.423343478
TCGA-DD-AAED	1.015708207
TCGA-DD-A73F	0.233247499
TCGA-UB-AA0V	0.40049397
TCGA-DD-AADO	0.584261409
TCGA-DD-AAVY	0.636764562
TCGA-FV-A3R3	0.594347277
TCGA-DD-A4NS	0.632979252
TCGA-MI-A75H	0.500097513
TCGA-UB-A7MC	0.915379866
TCGA-FV-A4ZQ	0.89665343
TCGA-DD-AAEG	0.603512559
TCGA-DD-AAD5	1.708241412
TCGA-K7-A5RG	0.313294956
TCGA-XR-A8TD	0.431679056
TCGA-DD-AAEE	0.859868475
TCGA-ZP-A9D0	0.209488717
TCGA-DD-A1EG	1.050282434
TCGA-RC-A6M4	0.746315389
TCGA-ED-A7XP	0.996828653
TCGA-2Y-A9HA	1.277941015
TCGA-DD-AAE2	0.665442769
TCGA-MI-A75I	1.16130154
TCGA-FV-A3I0	0.651030917
TCGA-CC-A8HU	2.281944665
TCGA-G3-A5SL	0.379620086
TCGA-2Y-A9GV	0.668083035
TCGA-CC-A5UC	0.984847115
TCGA-DD-AAVQ	0.412518714
TCGA-BD-A3EP	0.825038576
TCGA-DD-A39V	0.732512549
TCGA-DD-A3A1	1.60032506
TCGA-DD-A4NR	1.048746719
TCGA-CC-5259	0.314656418
TCGA-DD-AADC	2.430995821
TCGA-ZS-A9CF	0.980026035
TCGA-NI-A8LF	0.666402426
TCGA-DD-A39Z	0.975866649
TCGA-G3-A7M5	0.446779719
TCGA-ZS-A9CE	1.016873583
TCGA-DD-A73B	0.771591673
TCGA-RC-A7SB	0.919753466
TCGA-DD-AADN	0.551081161
TCGA-DD-AACZ	1.61863532
TCGA-DD-A3A3	0.805642156
TCGA-2Y-A9H8	1.300421476
TCGA-DD-AAEK	0.412191353
TCGA-DD-A4ND	0.65008159
TCGA-2Y-A9H7	0.582297486
TCGA-G3-A25S	1.289825769
TCGA-BC-A217	1.801434193
TCGA-2Y-A9H6	0.429962277
TCGA-2Y-A9GW	0.649533235
TCGA-DD-A115	0.711949782
TCGA-XR-A8TF	0.412174657
TCGA-DD-AADU	0.452814413
TCGA-2Y-A9HB	0.474593145
TCGA-KR-A7K2	0.428050145
TCGA-ED-A66Y	1.713424742
TCGA-DD-AAE3	0.422433731
TCGA-DD-AAVW	0.710184342
TCGA-EP-A3RK	0.643629834
TCGA-CC-A3MB	1.565062021
TCGA-ZS-A9CD	0.536228057
TCGA-DD-A1ED	0.189691831
TCGA-DD-A1EJ	1.275621931
TCGA-DD-AADY	0.565492446
TCGA-CC-5263	1.492855377
TCGA-DD-AADP	0.423549536
TCGA-5C-A9VG	0.606337715
TCGA-DD-A1EE	0.962042951
TCGA-BC-A110	0.208205438
TCGA-G3-A25U	0.579701558
TCGA-BC-A10Q	0.806354294
TCGA-2Y-A9GU	0.316689362
TCGA-ZP-A9CV	0.457159799
TCGA-DD-A113	0.784316178
TCGA-2Y-A9GT	0.431493332
TCGA-DD-A73A	0.463850292
TCGA-G3-AAV7	1.446296507
TCGA-3K-AAZ8	0.526427923
TCGA-2Y-A9H5	0.558783607
TCGA-DD-AAEA	1.072511997
TCGA-RG-A7D4	0.798869981
TCGA-DD-AAD8	0.934182123
TCGA-5R-AAAM	0.321757402
TCGA-EP-A3JL	0.655973212
TCGA-DD-A73G	0.458931346
TCGA-G3-AAV4	0.993340173
TCGA-MR-A520	0.218481494
TCGA-DD-A3A4	0.729673639
TCGA-CC-A8HS	1.797387857
TCGA-DD-A1EL	2.393557205
TCGA-WQ-AB4B	0.433795455
TCGA-DD-A3A6	0.480713752
TCGA-HP-A5N0	0.486927628
TCGA-T1-A6J8	0.722111415
TCGA-XR-A8TC	0.618406743
TCGA-DD-AACK	0.848675348
TCGA-MI-A75C	1.42305152
TCGA-BC-4073	0.790870569
TCGA-RC-A6M6	1.577016445
TCGA-BC-A69H	1.497122025
TCGA-DD-AAC8	0.989806986
TCGA-DD-AADJ	0.37360806
TCGA-DD-A4NV	0.537150166
TCGA-DD-AAD3	0.523101227
TCGA-DD-AACS	0.541157098
TCGA-BD-A3ER	0.673493545
TCGA-GJ-A6C0	1.212579462
TCGA-BC-A8YO	0.809543114
TCGA-CC-A9FW	1.398679282
TCGA-DD-AACB	0.81234668
TCGA-DD-AAEH	0.372612102
TCGA-DD-A4NE	0.648139149
TCGA-DD-AADV	0.890370903
TCGA-DD-AACX	1.05898859
TCGA-DD-AACC	0.167673091
TCGA-G3-AAUZ	0.357946715
TCGA-RC-A7SK	0.657701282
TCGA-WX-AA46	0.312387935
TCGA-ED-A82E	0.790082389
TCGA-DD-A4NP	0.37448808
TCGA-ZP-A9D4	1.014072376
TCGA-G3-A5SI	0.442857006
TCGA-EP-A2KC	0.914312169
TCGA-BC-A10X	0.199212183
TCGA-DD-AACL	1.359838619
TCGA-CC-A7IG	2.251367152
TCGA-DD-AAE9	0.711163903
TCGA-DD-AAVP	0.30970472
TCGA-G3-AAV5	0.995525873
TCGA-G3-A3CG	0.474792821
TCGA-CC-A7IJ	1.110602448
TCGA-DD-A4NK	0.553320045
TCGA-NI-A4U2	0.528561992
TCGA-DD-A4NF	0.961429536
TCGA-DD-AADI	0.24538663
TCGA-BC-A10T	0.749421115
TCGA-WJ-A86L	1.807099412
TCGA-CC-A7IE	1.029486767
TCGA-DD-AAVS	0.488346534
TCGA-DD-AAE7	0.242241771
TCGA-DD-A3A2	0.390480998
TCGA-DD-AAVR	0.341773547
TCGA-CC-A7II	1.702613268
TCGA-2Y-A9GX	0.67058778
TCGA-CC-A3MA	2.722138575
TCGA-RC-A7SF	0.610458742
TCGA-DD-A1EI	1.219659295
TCGA-ED-A8O5	0.27404183
TCGA-CC-A9FS	0.340736211
TCGA-ED-A627	0.231814028
TCGA-DD-AACF	0.423630807
TCGA-K7-A5RF	0.171247359
TCGA-ZP-A9D1	0.454332359
TCGA-DD-A3A7	1.704006355
TCGA-2Y-A9H3	0.280204576
TCGA-DD-A4NB	0.774115884
TCGA-EP-A26S	0.752668342
TCGA-DD-AAVX	0.42863751
TCGA-ED-A7PZ	1.666085187
TCGA-LG-A6GG	0.977274971
TCGA-UB-A7ME	0.757530157
TCGA-G3-A7M9	2.539361903
TCGA-DD-AACJ	0.820881585
TCGA-ZS-A9CG	0.497144398
TCGA-DD-AADS	0.231913171
TCGA-DD-AADA	0.302347273
TCGA-O8-A75V	0.676839792
TCGA-ZP-A9CY	0.452947453
