# Supplementary material for: A Ferroptosis-Related LncRNA Signature Associated with Prognosis, Tumor Immune Environment, and Genome Instability in Hepatocellular Carcinoma
Source: Comput Math Methods Med. 2022 Aug 18;2022:6284540. doi: 10.1155/2022/6284540 (PMC9410853; doi:10.1155/2022/6284540)
Supplement: Supplementary Materials — Table S1. Details of the 270 ferroptosis-related genes retrieved from FerrDb. Table S2. The 626 lncRNAs identified as ferroptosis-related lncRNAs by co-expression analysis. Table S3. The 54 lncRNAs that were significantly associated with hepatocellular carcinoma prognosis by univariate Cox analysis. Table S4. Corresponding coefficients of ferroptosis-related lncRNAs and risk score. Table S5. The 61 ferroptosis-related genes with different mutation frequencies that were found by comparing the high- and low-risk groups. Table S6. Detailed results of the GO functional enrichment analysis. Table S7. Detailed results of KEGG pathway enrichment analysis. Table S8. Association between 16 ferroptosis-related lncRNAs and immune cells. [file 6284540.f1.zip › Supplementary table3.txt]

Univariate Cox analysis
AC009779.2	0.00206481	0.190429825	0.044381875	1.209769475	1.108982523	1.319716184	1.78E-05
AC026401.3	0.00127384	0.097341646	0.032438018	1.102236884	1.034340782	1.174589816	0.002692266
AC092535.4	0.044362374	0.029033243	0.011481244	1.029458817	1.006551789	1.052887161	0.011446816
CYTOR	0.001272887	0.029107292	0.014014514	1.029535049	1.001640694	1.058206225	0.037807178
ZFPM2.AS1	0.006821369	0.081209348	0.023251799	1.084597932	1.036279256	1.135169566	0.000478334
SBF2.AS1	0.001941597	0.616924817	0.180369752	1.853220278	1.301355741	2.63911342	0.000625443
AC016747.1	0.007850857	0.161842804	0.070689478	1.175675416	1.023567396	1.350387564	0.022050939
FOXD2.AS1	0.010528085	0.184624831	0.06193255	1.202767114	1.065281692	1.357996427	0.002872497
UBR5.AS1	0.010547684	0.262085378	0.101493359	1.299637498	1.065199441	1.585672655	0.009814681
AC020915.3	0.005145945	0.302972125	0.127446424	1.353876725	1.054621278	1.738047795	0.01744222
AC004656.1	0.021124493	0.120378581	0.039045643	1.127923781	1.04482617	1.217630351	0.002049099
PXN.AS1	0.033159222	0.15783337	0.076539302	1.170971059	1.007849744	1.360493695	0.039196132
AC009005.1	0.033250403	0.185134286	0.052181638	1.203380027	1.086389872	1.33296851	0.000388342
SNHG16	0.001012141	0.210232256	0.073718596	1.233964623	1.067955916	1.4257786	0.004346954
AC074117.1	0.041002808	0.579204209	0.142440382	1.784617683	1.349894162	2.359340727	4.78E-05
ZEB1.AS1	0.018022519	0.585392215	0.174870093	1.795695147	1.27462642	2.52977736	0.000815195
AC115619.1	0.007813318	-0.014956874	0.006942121	0.985154424	0.971840889	0.998650345	0.031200144
NCK1.DT	0.007082361	0.454130063	0.172454825	1.574802808	1.12313605	2.208106386	0.008455273
AC012467.2	0.012692713	0.545469095	0.146936609	1.725417577	1.293664169	2.301266346	0.000205405
AC099850.3	0.004713119	0.129750817	0.031526056	1.138544642	1.070323439	1.211114188	3.86E-05
LINC01268	0.003421439	0.37040672	0.146858896	1.448323557	1.086073146	1.931399495	0.011662516
AL031985.3	0.000463763	0.790205347	0.144425781	2.203848933	1.660528654	2.924942071	4.47E-08
AC000123.1	0.037532993	0.390226437	0.179888079	1.477315276	1.038370109	2.101813607	0.030061928
ELF3.AS1	0.007318893	0.085175416	0.043051342	1.088908062	1.000796652	1.184776911	0.047876688
DANCR	0.017402017	0.018051204	0.008927729	1.018215112	1.00055333	1.03618866	0.043184033
AC009403.1	0.009022395	0.132380536	0.051037472	1.141542634	1.032877843	1.261639598	0.009492417
NIFK.AS1	0.014207255	0.280272422	0.126162878	1.323490311	1.033548187	1.694770138	0.026316263
SNHG7	0.012492612	0.033233125	0.014131079	1.033791513	1.005552075	1.062824015	0.01868405
LUCAT1	0.027816132	0.157103458	0.043326719	1.170116665	1.074853796	1.273822557	0.000287825
SNHG3	0.023310554	0.069234792	0.021022776	1.071687803	1.028427471	1.116767863	0.000990107
CEBPA.DT	0.035081414	0.067101585	0.024718692	1.069404108	1.018828909	1.122489886	0.006635405
AC006504.8	0.009677629	0.430774549	0.109207723	1.538448666	1.242010385	1.905639701	8.00E-05
AC026369.2	0.019359275	0.308929594	0.098306427	1.361966476	1.123279506	1.651372318	0.001675021
HCG18	0.038792827	0.45000945	0.18938217	1.568327006	1.082017353	2.273207164	0.017492094
AC004816.1	0.028581089	0.158436456	0.070147975	1.171677469	1.021169922	1.344367927	0.023908064
PRRT3.AS1	0.040277571	0.067705646	0.032113441	1.070050289	1.004775828	1.139565254	0.03500268
MIR4435.2HG	0.037086195	0.110723958	0.048187157	1.117086502	1.016412088	1.227732597	0.021573756
AC068580.3	0.036326021	0.255595679	0.106853519	1.291230551	1.0472489	1.592053556	0.016755961
LINC01871	0.044971928	-0.138502297	0.069986319	0.870661251	0.759061132	0.998669255	0.047817018
AL139384.1	0.044546275	0.264756443	0.057653723	1.303113555	1.163877639	1.459006412	4.39E-06
LINC01138	0.007734072	0.300939889	0.090238847	1.351128121	1.132100773	1.612530653	0.000853221
AC008771.1	0.026618188	0.136035896	0.059455666	1.145723019	1.019696396	1.287325564	0.022136217
TMEM220.AS1	0.00634547	-0.256231905	0.088457345	0.773962462	0.650766021	0.920481208	0.00377144
AL022323.1	0.008347819	-0.224684375	0.113979114	0.79876829	0.638853999	0.998711415	0.048692232
ANKRD10.IT1	0.040434901	0.083631273	0.034608086	1.08722793	1.015926161	1.163533942	0.01566949
NRAV	0.000246172	0.238128311	0.062260566	1.268871993	1.123108003	1.433554146	0.000130929
WAC.AS1	0.033693854	0.090609731	0.026288009	1.094841639	1.039860095	1.152730275	0.000567251
KC877982.1	0.014591118	0.005638562	0.00280799	1.005654489	1.000135012	1.011204425	0.044638813
AC073611.1	0.015065334	0.442301984	0.133947509	1.556285642	1.196941665	2.023511313	0.000959794
AL355574.1	0.005776995	0.242182733	0.080962613	1.274026978	1.087084048	1.493117982	0.002778007
AL365203.2	0.010394805	0.131458957	0.035142552	1.140491098	1.064580496	1.221814555	0.000183483
MIR210HG	0.00132757	0.152988469	0.040063327	1.165311541	1.07730849	1.260503376	0.000134175
Z95115.1	0.009442858	0.327077262	0.09851193	1.386908628	1.143389878	1.68229191	0.000899597
AC145343.1	0.006901249	0.23551923	0.109670878	1.265565718	1.020781244	1.569049781	0.031752757
