# Supplementary material for: A Ferroptosis-Related LncRNA Signature Associated with Prognosis, Tumor Immune Environment, and Genome Instability in Hepatocellular Carcinoma
Source: Comput Math Methods Med. 2022 Aug 18;2022:6284540. doi: 10.1155/2022/6284540 (PMC9410853; doi:10.1155/2022/6284540)
Supplement: Supplementary Materials — Table S1. Details of the 270 ferroptosis-related genes retrieved from FerrDb. Table S2. The 626 lncRNAs identified as ferroptosis-related lncRNAs by co-expression analysis. Table S3. The 54 lncRNAs that were significantly associated with hepatocellular carcinoma prognosis by univariate Cox analysis. Table S4. Corresponding coefficients of ferroptosis-related lncRNAs and risk score. Table S5. The 61 ferroptosis-related genes with different mutation frequencies that were found by comparing the high- and low-risk groups. Table S6. Detailed results of the GO functional enrichment analysis. Table S7. Detailed results of KEGG pathway enrichment analysis. Table S8. Association between 16 ferroptosis-related lncRNAs and immune cells. [file 6284540.f1.zip › Supplementary table2.txt]

FGene	lncRNA	cor	pvalue	Regulation
HILPDA	AC009779.2	0.501106831	9.97E-25	postive
MAFG	AC009779.2	0.405213346	6.18E-16	postive
MAPK3	AC009779.2	0.413884427	1.28E-16	postive
PCBP2	AC009779.2	0.41462838	1.11E-16	postive
GOT1	AL354872.2	0.441270772	6.40E-19	postive
PEBP1	AC120042.1	0.407437949	4.14E-16	postive
EGLN2	AC108673.3	0.521412365	5.67E-27	postive
PCBP1	AC108673.3	-0.478703649	2.03E-22	negative
HRAS	AL031665.2	0.49774607	2.27E-24	postive
HSPB1	AL031665.2	0.473897399	6.05E-22	postive
RPL8	AL031665.2	0.421596191	3.01E-17	postive
GABPB1	FLJ37453	0.51091049	8.58E-26	postive
HSPB1	AC074032.1	0.410113851	2.55E-16	postive
ATG4D	SPINT1-AS1	0.507681473	1.94E-25	postive
CFTR	SPINT1-AS1	0.446584823	2.17E-19	postive
CS	SPINT1-AS1	0.483798587	6.27E-23	postive
OTUB1	SPINT1-AS1	0.429028032	7.25E-18	postive
PROM2	SPINT1-AS1	0.561084663	8.01E-32	postive
RGS4	SPINT1-AS1	0.492006211	9.06E-24	postive
SLC38A1	SPINT1-AS1	0.448665446	1.41E-19	postive
SP1	SPINT1-AS1	0.416174441	8.34E-17	postive
EGLN2	ZSCAN16-AS1	0.507593888	1.98E-25	postive
GPX4	ZSCAN16-AS1	0.409386901	2.91E-16	postive
PCK2	AL031722.1	0.408149513	3.64E-16	postive
SCP2	AL031722.1	0.420714369	3.56E-17	postive
ELAVL1	TMEM147-AS1	0.400327902	1.47E-15	postive
HELLS	TMEM147-AS1	0.409528429	2.83E-16	postive
OTUB1	TMEM147-AS1	0.427838428	9.12E-18	postive
FANCD2	LINC00221	0.422360549	2.61E-17	postive
CDKN2A	AC023043.4	0.409750374	2.72E-16	postive
DDIT3	AC023043.4	0.510017267	1.08E-25	postive
FANCD2	AC023043.4	0.414397128	1.16E-16	postive
SLC38A1	AC023043.4	0.454974264	3.76E-20	postive
TRIB3	AC023043.4	0.414439156	1.15E-16	postive
GABPB1	ZNF213-AS1	0.447902625	1.65E-19	postive
PHKG2	ZNF213-AS1	0.507428992	2.07E-25	postive
MDM2	NEAT1	0.477377729	2.75E-22	postive
ACSL1	F11-AS1	0.547583397	4.24E-30	postive
EGFR	F11-AS1	0.426477629	1.19E-17	postive
GLS2	F11-AS1	0.505554906	3.31E-25	postive
SCP2	F11-AS1	0.44403068	3.65E-19	postive
TFR2	F11-AS1	0.404974891	6.45E-16	postive
ZNF419	AC005726.3	0.445850731	2.52E-19	postive
RPL8	AC040169.1	0.403248918	8.78E-16	postive
CHMP6	AC008608.2	0.424887758	1.61E-17	postive
EGLN2	AC008608.2	0.492884983	7.34E-24	postive
GPX4	AC008608.2	0.487435552	2.68E-23	postive
HRAS	AC008608.2	0.542810215	1.65E-29	postive
HSPB1	AC008608.2	0.577935886	4.36E-34	postive
RPL8	AC008608.2	0.527522991	1.12E-27	postive
SCP2	AP001528.1	0.461138497	1.01E-20	postive
ATF4	AC055822.1	0.493001947	7.14E-24	postive
NF2	AC055822.1	0.419647102	4.35E-17	postive
OTUB1	AC055822.1	0.44848331	1.46E-19	postive
SCP2	AC055822.1	-0.401258888	1.25E-15	negative
SLC1A5	AC055822.1	0.434607496	2.43E-18	postive
SLC2A6	AC055822.1	0.409750032	2.72E-16	postive
TFR2	AC055822.1	-0.428044966	8.77E-18	negative
HELLS	AP005482.3	0.478155514	2.30E-22	postive
GLS2	AC092071.1	0.437097861	1.48E-18	postive
ACSL1	AL161740.1	0.416711036	7.55E-17	postive
LURAP1L	AL161740.1	0.415898697	8.78E-17	postive
SCP2	AL161740.1	0.41375345	1.31E-16	postive
ACSF2	AC023509.4	0.407828835	3.86E-16	postive
AKR1C3	AC026401.3	0.405472512	5.90E-16	postive
CDKN2A	AC026401.3	0.610000314	8.87E-39	postive
FANCD2	AC026401.3	0.579928824	2.30E-34	postive
G6PD	AC026401.3	0.536774041	8.94E-29	postive
HELLS	AC026401.3	0.401423853	1.21E-15	postive
HMGB1	AC026401.3	0.411776542	1.88E-16	postive
HRAS	AC026401.3	0.485085414	4.65E-23	postive
HSBP1	AC026401.3	0.540134577	3.51E-29	postive
MAPK3	AC026401.3	0.620272554	2.14E-40	postive
PCBP2	AC026401.3	0.412252793	1.72E-16	postive
PGD	AC026401.3	0.425238488	1.51E-17	postive
PHKG2	AC026401.3	0.550536011	1.81E-30	postive
PML	AC026401.3	0.405665572	5.70E-16	postive
RRM2	AC026401.3	0.489173554	1.78E-23	postive
SLC1A5	AC026401.3	0.594345861	2.01E-36	postive
STMN1	AC026401.3	0.643673026	2.56E-44	postive
TFR2	AC026401.3	-0.413523769	1.36E-16	negative
HNF4A	HNF4A-AS1	0.547740249	4.05E-30	postive
PCK2	HNF4A-AS1	0.527244856	1.20E-27	postive
PEBP1	HNF4A-AS1	0.414722405	1.09E-16	postive
SCP2	HNF4A-AS1	0.51860338	1.18E-26	postive
ATF4	AC084824.4	0.417118265	7.00E-17	postive
SRC	AC084824.4	0.403567556	8.29E-16	postive
HRAS	AC002456.1	0.421354508	3.16E-17	postive
HSPB1	AC002456.1	0.451348867	8.06E-20	postive
CS	SNHG14	0.42037624	3.80E-17	postive
SP1	SNHG14	0.457336042	2.28E-20	postive
SRC	SNHG14	0.452697056	6.08E-20	postive
ABCC1	AL355102.4	0.402059569	1.08E-15	postive
ATG4D	AL355102.4	0.416118962	8.43E-17	postive
OTUB1	AL355102.4	0.444408233	3.38E-19	postive
SLC38A1	AL355102.4	0.522875464	3.85E-27	postive
ZNF419	AL355102.4	0.455445722	3.40E-20	postive
FDFT1	AC025857.2	0.596459287	9.85E-37	postive
ALOX15B	AC110285.2	0.406136647	5.23E-16	postive
HRAS	PARD3-AS1	0.419645099	4.36E-17	postive
HSBP1	PARD3-AS1	0.40593442	5.43E-16	postive
HSPB1	PARD3-AS1	0.426200462	1.25E-17	postive
EGLN2	AC009065.4	0.522954798	3.77E-27	postive
HRAS	AC009065.4	0.631446653	3.16E-42	postive
HSPB1	AC009065.4	0.606931804	2.63E-38	postive
PHKG2	AC009065.4	0.471015438	1.15E-21	postive
CHMP6	AL451165.2	0.443065189	4.45E-19	postive
CISD1	AL451165.2	0.401070925	1.29E-15	postive
GPX4	AL451165.2	0.40516374	6.23E-16	postive
PLIN4	SCGB1B2P	0.676079773	2.39E-50	postive
ACSF2	AC002470.1	0.415862216	8.84E-17	postive
CHMP6	AC002470.1	0.419698193	4.31E-17	postive
AKR1C1	DLGAP1-AS1	0.470701528	1.24E-21	postive
AKR1C2	DLGAP1-AS1	0.437074219	1.49E-18	postive
GABARAPL2	DLGAP1-AS1	0.429215412	6.99E-18	postive
GPX2	DLGAP1-AS1	0.407079289	4.42E-16	postive
PRKAA2	DLGAP1-AS1	0.425719049	1.37E-17	postive
PCK2	OGFR-AS1	0.43109966	4.84E-18	postive
CHMP6	AC007448.3	0.412811321	1.55E-16	postive
ACO1	AP000695.1	0.470597926	1.27E-21	postive
ACSL1	AP000695.1	0.43301193	3.33E-18	postive
GLS2	AP000695.1	0.470324128	1.35E-21	postive
SCP2	AP000695.1	0.437838773	1.28E-18	postive
ABCC1	UBA6-AS1	0.564595134	2.77E-32	postive
ACVR1B	UBA6-AS1	0.411998465	1.80E-16	postive
ATG4D	UBA6-AS1	0.422629123	2.48E-17	postive
CS	UBA6-AS1	0.500086668	1.28E-24	postive
HSBP1	UBA6-AS1	0.418548702	5.35E-17	postive
SLC38A1	UBA6-AS1	0.493547445	6.26E-24	postive
HRAS	AC245297.3	0.469021535	1.80E-21	postive
ANO6	PAXIP1-AS2	0.57524032	1.02E-33	postive
ARNTL	PAXIP1-AS2	0.407376701	4.19E-16	postive
ATG16L1	PAXIP1-AS2	0.40736982	4.19E-16	postive
ATM	PAXIP1-AS2	0.489526679	1.63E-23	postive
BECN1	PAXIP1-AS2	0.417068724	7.06E-17	postive
EGFR	PAXIP1-AS2	0.437680656	1.32E-18	postive
EIF2AK4	PAXIP1-AS2	0.476967396	3.02E-22	postive
IREB2	PAXIP1-AS2	0.561253053	7.62E-32	postive
KLHL24	PAXIP1-AS2	0.498654044	1.82E-24	postive
MAPK1	PAXIP1-AS2	0.433080854	3.28E-18	postive
MTOR	PAXIP1-AS2	0.472722213	7.87E-22	postive
NFE2L2	PAXIP1-AS2	0.421545166	3.04E-17	postive
PCBP1	PAXIP1-AS2	0.425312644	1.48E-17	postive
PIK3CA	PAXIP1-AS2	0.557758607	2.17E-31	postive
PRKAA1	PAXIP1-AS2	0.410309974	2.46E-16	postive
SETD1B	PAXIP1-AS2	0.417471834	6.55E-17	postive
SIRT1	PAXIP1-AS2	0.426454833	1.19E-17	postive
SNX4	PAXIP1-AS2	0.474573551	5.19E-22	postive
SP1	PAXIP1-AS2	0.46923478	1.71E-21	postive
ZEB1	PAXIP1-AS2	0.465636942	3.79E-21	postive
DRD4	AC092535.4	0.420820473	3.49E-17	postive
SLC2A6	AC092535.4	0.427797533	9.20E-18	postive
ABCC1	ASH1L-AS1	0.487119381	2.89E-23	postive
CS	ASH1L-AS1	0.426453785	1.19E-17	postive
FANCD2	ASH1L-AS1	0.429659682	6.41E-18	postive
GABPB1	ASH1L-AS1	0.438940835	1.02E-18	postive
HSBP1	ASH1L-AS1	0.414716628	1.09E-16	postive
OTUB1	ASH1L-AS1	0.443783004	3.84E-19	postive
PCBP2	ASH1L-AS1	0.416533522	7.80E-17	postive
TP53	ASH1L-AS1	0.428474656	8.07E-18	postive
YY1AP1	ASH1L-AS1	0.40681623	4.63E-16	postive
ZNF419	AC139100.2	0.416883395	7.31E-17	postive
ABCC1	CYTOR	0.495336752	4.07E-24	postive
EGLN2	CYTOR	0.432431392	3.73E-18	postive
HRAS	CYTOR	0.594610381	1.84E-36	postive
HSBP1	CYTOR	0.473688939	6.34E-22	postive
HSPB1	CYTOR	0.559158474	1.43E-31	postive
RPL8	CYTOR	0.49166198	9.84E-24	postive
CRYAB	PDCD4-AS1	0.481573511	1.05E-22	postive
HIC1	PDCD4-AS1	0.432483127	3.69E-18	postive
PLIN4	PDCD4-AS1	0.799818424	6.40E-83	postive
EMC2	AC103760.1	0.416201611	8.30E-17	postive
AKR1C1	ZFPM2-AS1	0.449924184	1.09E-19	postive
AKR1C3	ZFPM2-AS1	0.476312221	3.50E-22	postive
G6PD	ZFPM2-AS1	0.546794434	5.31E-30	postive
NQO1	ZFPM2-AS1	0.416481817	7.88E-17	postive
PGD	ZFPM2-AS1	0.539243668	4.50E-29	postive
PRDX1	ZFPM2-AS1	0.461287674	9.75E-21	postive
SQSTM1	ZFPM2-AS1	0.558791178	1.59E-31	postive
TXNRD1	ZFPM2-AS1	0.462345157	7.76E-21	postive
ABCC1	SBF2-AS1	0.493247241	6.73E-24	postive
ACVR1B	SBF2-AS1	0.411265102	2.06E-16	postive
ATG4D	SBF2-AS1	0.479502434	1.69E-22	postive
CA9	SBF2-AS1	0.476969172	3.02E-22	postive
CS	SBF2-AS1	0.508968177	1.40E-25	postive
FANCD2	SBF2-AS1	0.429434805	6.69E-18	postive
MAPK9	SBF2-AS1	0.453977424	4.64E-20	postive
NRAS	SBF2-AS1	0.407359061	4.20E-16	postive
OTUB1	SBF2-AS1	0.462222077	7.97E-21	postive
PCBP2	SBF2-AS1	0.485781388	3.95E-23	postive
SLC38A1	SBF2-AS1	0.506287656	2.75E-25	postive
SP1	SBF2-AS1	0.485857764	3.88E-23	postive
VEGFA	SBF2-AS1	0.406121311	5.25E-16	postive
YWHAE	SBF2-AS1	0.405022237	6.39E-16	postive
CHMP6	MAFG-DT	0.463540558	5.98E-21	postive
HRAS	MAFG-DT	0.424719745	1.66E-17	postive
HSBP1	MAFG-DT	0.412269344	1.72E-16	postive
HSPB1	MAFG-DT	0.406356647	5.03E-16	postive
MAPK3	MAFG-DT	0.446438247	2.23E-19	postive
BECN1	AC005332.6	0.417026998	7.12E-17	postive
IREB2	AC005332.6	0.408103547	3.67E-16	postive
MAPK1	AC005332.6	0.493469042	6.38E-24	postive
MAPK8	AC005332.6	0.443072806	4.44E-19	postive
MAPK9	AC005332.6	0.429088258	7.16E-18	postive
PCBP2	AC005332.6	0.400302473	1.48E-15	postive
SNX4	AC005332.6	0.410566027	2.35E-16	postive
SP1	AC005332.6	0.485449843	4.27E-23	postive
WIPI1	AC005332.6	0.514538354	3.39E-26	postive
YY1AP1	AC005332.6	0.428821904	7.54E-18	postive
ABCC1	AC016747.1	0.419027973	4.89E-17	postive
AKR1C1	AC016747.1	0.410462126	2.39E-16	postive
AKR1C3	AC016747.1	0.415016927	1.03E-16	postive
ATG7	AC016747.1	0.416652975	7.63E-17	postive
BECN1	AC016747.1	0.407045163	4.44E-16	postive
CS	AC016747.1	0.431607443	4.38E-18	postive
G6PD	AC016747.1	0.426690098	1.14E-17	postive
HSBP1	AC016747.1	0.417597723	6.40E-17	postive
NRAS	AC016747.1	0.488275952	2.20E-23	postive
OTUB1	AC016747.1	0.424727733	1.66E-17	postive
PCBP2	AC016747.1	0.417458988	6.56E-17	postive
ATG16L1	CTBP1-DT	0.447158337	1.92E-19	postive
ATM	CTBP1-DT	0.45070136	9.23E-20	postive
BECN1	CTBP1-DT	0.483655759	6.48E-23	postive
BRD4	CTBP1-DT	0.426728284	1.13E-17	postive
CS	CTBP1-DT	0.525468179	1.93E-27	postive
ELAVL1	CTBP1-DT	0.413184455	1.45E-16	postive
IREB2	CTBP1-DT	0.501394221	9.29E-25	postive
MAPK1	CTBP1-DT	0.527921884	1.00E-27	postive
MAPK14	CTBP1-DT	0.481243674	1.13E-22	postive
MAPK8	CTBP1-DT	0.435199058	2.16E-18	postive
MAPK9	CTBP1-DT	0.481862753	9.83E-23	postive
NRAS	CTBP1-DT	0.454153244	4.47E-20	postive
OXSR1	CTBP1-DT	0.435488345	2.04E-18	postive
PCBP1	CTBP1-DT	0.451739495	7.43E-20	postive
PIK3CA	CTBP1-DT	0.453314079	5.34E-20	postive
RELA	CTBP1-DT	0.474935827	4.78E-22	postive
RIPK1	CTBP1-DT	0.433799457	2.85E-18	postive
SETD1B	CTBP1-DT	0.504673919	4.12E-25	postive
SIRT1	CTBP1-DT	0.439342809	9.44E-19	postive
SNX4	CTBP1-DT	0.42794463	8.94E-18	postive
SP1	CTBP1-DT	0.561453299	7.17E-32	postive
YY1AP1	CTBP1-DT	0.461006059	1.04E-20	postive
GABPB1	AC006333.2	0.506610236	2.54E-25	postive
GABPB1	TOLLIP-AS1	0.534827895	1.53E-28	postive
CHMP6	AL391069.2	0.454561019	4.10E-20	postive
FANCD2	JPX	0.46335551	6.23E-21	postive
SP1	JPX	0.408371644	3.50E-16	postive
STMN1	JPX	0.437384042	1.40E-18	postive
FANCD2	SNHG10	0.419361775	4.60E-17	postive
GABPB1	SNHG10	0.420769516	3.52E-17	postive
OTUB1	SNHG10	0.403129576	8.97E-16	postive
SLC2A1	SNHG10	0.410783347	2.25E-16	postive
STMN1	SNHG10	0.431944932	4.10E-18	postive
EGLN2	SNHG25	0.663376472	6.79E-48	postive
HRAS	SNHG25	0.516764993	1.91E-26	postive
HSPB1	SNHG25	0.412844809	1.54E-16	postive
RPL8	SNHG25	0.452737831	6.03E-20	postive
WIPI2	AC091729.3	0.441581708	6.01E-19	postive
AKR1C1	AC010273.2	0.431123562	4.82E-18	postive
GCLM	AC010273.2	0.5168252	1.88E-26	postive
IDH1	AC010273.2	0.45245449	6.40E-20	postive
SLC40A1	AC010273.2	0.422842849	2.38E-17	postive
SRXN1	AC010273.2	0.430353166	5.60E-18	postive
TXNRD1	AC010273.2	0.501167531	9.82E-25	postive
RPL8	AC026462.3	0.44343242	4.13E-19	postive
EGLN2	AL121832.2	0.556453135	3.19E-31	postive
GPX4	AL121832.2	0.41856965	5.33E-17	postive
HRAS	AL121832.2	0.502715826	6.70E-25	postive
HSPB1	AL121832.2	0.495571869	3.85E-24	postive
RPL8	AL121832.2	0.578864824	3.24E-34	postive
GPX4	AL355472.1	0.41193073	1.83E-16	postive
EGLN2	AC026979.2	0.477135668	2.90E-22	postive
HRAS	AC026979.2	0.58622093	3.00E-35	postive
HSPB1	AC026979.2	0.63495549	8.11E-43	postive
CDKN2A	FOXD2-AS1	0.417041287	7.10E-17	postive
FANCD2	FOXD2-AS1	0.485079606	4.65E-23	postive
STMN1	FOXD2-AS1	0.47312077	7.20E-22	postive
ACSL1	LINC01093	0.551247931	1.47E-30	postive
GLS2	LINC01093	0.432088064	3.99E-18	postive
GPX4	AC138696.2	0.564901955	2.52E-32	postive
HRAS	AC138696.2	0.487374165	2.72E-23	postive
HSF1	AC138696.2	0.433353053	3.11E-18	postive
HSPB1	AC138696.2	0.558481134	1.75E-31	postive
RPL8	AC138696.2	0.505225667	3.59E-25	postive
ATF4	BACE1-AS	0.454830758	3.88E-20	postive
FANCD2	BACE1-AS	0.440150905	8.03E-19	postive
HELLS	BACE1-AS	0.423414959	2.13E-17	postive
NF2	BACE1-AS	0.547449375	4.40E-30	postive
OTUB1	BACE1-AS	0.541387047	2.47E-29	postive
RELA	BACE1-AS	0.424468473	1.74E-17	postive
SLC2A6	BACE1-AS	0.401511768	1.20E-15	postive
SRC	BACE1-AS	0.410916187	2.20E-16	postive
ZNF419	BACE1-AS	0.477045542	2.97E-22	postive
CHMP6	AC132872.1	0.46865253	1.95E-21	postive
GABPB1	AC132872.1	0.487959996	2.37E-23	postive
CHMP6	LINC01273	0.424113237	1.87E-17	postive
ACSF2	CAMTA1-DT	0.416096742	8.46E-17	postive
PHKG2	CAMTA1-DT	0.486256279	3.53E-23	postive
RPL8	AL138724.1	0.474874197	4.85E-22	postive
TP53	AC004148.2	0.489293241	1.73E-23	postive
ZNF419	AC004148.2	0.410119422	2.54E-16	postive
AURKA	AL606489.1	0.420987564	3.38E-17	postive
BRD4	AL606489.1	0.434470451	2.49E-18	postive
FANCD2	AL606489.1	0.572879341	2.15E-33	postive
HELLS	AL606489.1	0.472860395	7.63E-22	postive
MAPK1	AL606489.1	0.41116828	2.10E-16	postive
MAPK9	AL606489.1	0.453087376	5.60E-20	postive
OXSR1	AL606489.1	0.407665591	3.97E-16	postive
PIK3CA	AL606489.1	0.406249937	5.13E-16	postive
PRKAA1	AL606489.1	0.424233188	1.82E-17	postive
SETD1B	AL606489.1	0.443935478	3.73E-19	postive
SNX4	AL606489.1	0.400928916	1.32E-15	postive
SP1	AL606489.1	0.527726841	1.06E-27	postive
STMN1	AL606489.1	0.508426992	1.61E-25	postive
VEGFA	AL606489.1	0.437616738	1.33E-18	postive
YY1AP1	AL606489.1	0.579178035	2.93E-34	postive
EGLN2	SNHG5	0.429942608	6.06E-18	postive
HRAS	SNHG5	0.40023337	1.50E-15	postive
HSF1	SNHG5	0.401619303	1.17E-15	postive
RPL8	SNHG5	0.614341401	1.87E-39	postive
ATG16L1	AC008735.2	0.4148921	1.06E-16	postive
ATM	AC008735.2	0.47996754	1.52E-22	postive
BRD4	AC008735.2	0.40058675	1.41E-15	postive
FBXW7	AC008735.2	0.420766956	3.53E-17	postive
HELLS	AC008735.2	0.45767579	2.12E-20	postive
MAPK8	AC008735.2	0.417594791	6.40E-17	postive
PRKAA1	AC008735.2	0.414618225	1.11E-16	postive
SETD1B	AC008735.2	0.499936309	1.33E-24	postive
SP1	AC008735.2	0.435664708	1.97E-18	postive
ULK1	AC008735.2	0.418410303	5.49E-17	postive
VEGFA	AC008735.2	0.403555831	8.31E-16	postive
ZNF419	AC008735.2	0.50063853	1.12E-24	postive
GPX4	RAB11B-AS1	0.41656056	7.76E-17	postive
MAPK1	RAB11B-AS1	-0.441225634	6.46E-19	negative
OXSR1	RAB11B-AS1	-0.421921907	2.83E-17	negative
PCBP1	RAB11B-AS1	-0.407855489	3.84E-16	negative
PEBP1	RAB11B-AS1	0.406115853	5.25E-16	postive
GPX2	LINC01770	0.499749274	1.39E-24	postive
SOCS1	LINC01770	0.41719049	6.90E-17	postive
HSPB1	DLG5-AS1	0.404391473	7.16E-16	postive
ACSL5	AC078993.1	0.456590224	2.67E-20	postive
ACSL6	AC078993.1	0.408776892	3.25E-16	postive
DPP4	AC078993.1	0.528187315	9.33E-28	postive
NFE2L2	AC078993.1	0.448162382	1.56E-19	postive
PANX1	AC078993.1	0.555020801	4.87E-31	postive
ABCC1	AC021078.1	0.405991559	5.37E-16	postive
ATM	AC021078.1	0.509395518	1.26E-25	postive
MAPK9	AC021078.1	0.426614519	1.16E-17	postive
PRKAA1	AC021078.1	0.467494787	2.52E-21	postive
SETD1B	AC021078.1	0.486114663	3.65E-23	postive
SLC38A1	AC021078.1	0.425100555	1.55E-17	postive
SP1	AC021078.1	0.499150891	1.61E-24	postive
VEGFA	AC021078.1	0.40570195	5.66E-16	postive
ALOX5	AC015922.2	0.403780246	7.98E-16	postive
MUC1	AC015922.2	0.443799417	3.83E-19	postive
ZEB1	AC015922.2	0.436640612	1.62E-18	postive
EGLN2	AL355353.1	0.466444138	3.17E-21	postive
HRAS	AL355353.1	0.476841203	3.11E-22	postive
HSPB1	AL355353.1	0.441040058	6.71E-19	postive
IREB2	AC023024.1	0.444246292	3.50E-19	postive
ACSL6	LINC01484	0.556735055	2.93E-31	postive
PRKAA2	LINC01484	0.406109672	5.26E-16	postive
GABPB1	AP000894.4	0.477449819	2.70E-22	postive
ZNF419	AP000894.4	0.412719809	1.58E-16	postive
HELLS	PAQR9-AS1	0.511813813	6.81E-26	postive
LPCAT3	PAQR9-AS1	0.432710227	3.53E-18	postive
ACSL5	AC087379.2	0.4174378	6.59E-17	postive
CS	AC007383.2	0.414185972	1.21E-16	postive
ABCC1	FAM111A-DT	0.639775162	1.22E-43	postive
ACVR1B	FAM111A-DT	0.467972985	2.27E-21	postive
ATG16L1	FAM111A-DT	0.431556982	4.42E-18	postive
ATG3	FAM111A-DT	0.401050168	1.30E-15	postive
ATG4D	FAM111A-DT	0.497510559	2.40E-24	postive
ATM	FAM111A-DT	0.542872131	1.62E-29	postive
BECN1	FAM111A-DT	0.426976333	1.08E-17	postive
CAV1	FAM111A-DT	0.452025597	7.00E-20	postive
CHMP5	FAM111A-DT	0.442801419	4.69E-19	postive
CS	FAM111A-DT	0.435260614	2.13E-18	postive
ELAVL1	FAM111A-DT	0.450208508	1.02E-19	postive
FANCD2	FAM111A-DT	0.447076378	1.96E-19	postive
HIF1A	FAM111A-DT	0.503377894	5.69E-25	postive
MAPK1	FAM111A-DT	0.420985451	3.38E-17	postive
MAPK9	FAM111A-DT	0.510958938	8.47E-26	postive
NRAS	FAM111A-DT	0.412874673	1.54E-16	postive
OTUB1	FAM111A-DT	0.41132395	2.04E-16	postive
PIK3CA	FAM111A-DT	0.50860099	1.54E-25	postive
PML	FAM111A-DT	0.468105307	2.20E-21	postive
PROM2	FAM111A-DT	0.49347268	6.38E-24	postive
RELA	FAM111A-DT	0.459551186	1.42E-20	postive
SETD1B	FAM111A-DT	0.467948521	2.28E-21	postive
SLC38A1	FAM111A-DT	0.563747566	3.58E-32	postive
SP1	FAM111A-DT	0.610253889	8.11E-39	postive
CAV1	AC015922.3	0.439648917	8.88E-19	postive
HIC1	AC015922.3	0.473237367	7.01E-22	postive
PLIN4	AC015922.3	0.409733382	2.73E-16	postive
RGS4	AC015922.3	0.423689468	2.02E-17	postive
DRD4	AP000757.2	0.486512779	3.33E-23	postive
OTUB1	AP000757.2	0.468033887	2.23E-21	postive
PROM2	AP000757.2	0.41567821	9.15E-17	postive
SLC38A1	AP000757.2	0.416014123	8.59E-17	postive
EMC2	UBR5-AS1	0.58130664	1.48E-34	postive
HSF1	UBR5-AS1	0.459594096	1.40E-20	postive
MTDH	UBR5-AS1	0.472471416	8.33E-22	postive
SQLE	UBR5-AS1	0.450281383	1.01E-19	postive
ATF4	AC010761.1	0.435511821	2.03E-18	postive
FANCD2	AC010761.1	0.481640666	1.03E-22	postive
HRAS	AC010761.1	0.421805309	2.90E-17	postive
OTUB1	AC010761.1	0.477482664	2.68E-22	postive
PCK2	AC010761.1	-0.409339153	2.93E-16	negative
RPL8	AC010761.1	0.446575478	2.17E-19	postive
TFR2	AC010761.1	-0.413483359	1.37E-16	negative
ATF4	AP003352.1	0.462025975	8.31E-21	postive
EGLN2	AP003352.1	0.405279653	6.11E-16	postive
HRAS	AP003352.1	0.40778035	3.89E-16	postive
HSF1	AP003352.1	0.460183388	1.24E-20	postive
HSPB1	AP003352.1	0.441407179	6.23E-19	postive
RPL8	AP003352.1	0.531638847	3.66E-28	postive
GABARAPL2	MAN1B1-DT	0.40547236	5.90E-16	postive
HSBP1	MAN1B1-DT	0.431333006	4.62E-18	postive
ATM	AC093110.1	0.510848697	8.71E-26	postive
IREB2	AC093110.1	0.468830306	1.87E-21	postive
MAPK1	AC093110.1	0.409307892	2.95E-16	postive
PIK3CA	AC093110.1	0.417062479	7.07E-17	postive
PRKAA1	AC093110.1	0.415569773	9.33E-17	postive
RB1	AC093110.1	0.401848436	1.13E-15	postive
SETD1B	AC093110.1	0.472645266	8.01E-22	postive
SIRT1	AC093110.1	0.455147611	3.63E-20	postive
SP1	AC093110.1	0.468599107	1.97E-21	postive
ZEB1	AC093110.1	0.42504018	1.56E-17	postive
EGLN2	AC027644.3	0.607527455	2.13E-38	postive
GPX4	AC027644.3	0.430016591	5.98E-18	postive
HRAS	AC027644.3	0.631400751	3.21E-42	postive
HSPB1	AC027644.3	0.581631158	1.33E-34	postive
PCBP1	AC027644.3	-0.477764676	2.52E-22	negative
RPL8	AC027644.3	0.464373347	4.99E-21	postive
CFTR	AC007388.1	0.447687016	1.73E-19	postive
DRD4	AL161785.1	0.434080961	2.69E-18	postive
PLIN4	AL118558.3	0.64050456	9.11E-44	postive
SELENOS	LINC01578	0.418150962	5.77E-17	postive
CA9	AC004540.2	0.469713809	1.54E-21	postive
CFTR	AC004540.2	0.433734508	2.88E-18	postive
CS	AC004540.2	0.451130977	8.44E-20	postive
EGLN2	SNHG9	0.564899381	2.53E-32	postive
GPX4	SNHG9	0.40638623	5.00E-16	postive
HRAS	SNHG9	0.58240132	1.04E-34	postive
HSPB1	SNHG9	0.51895862	1.08E-26	postive
PCBP1	SNHG9	-0.442497417	4.99E-19	negative
PHKG2	SNHG9	0.418010133	5.92E-17	postive
RPL8	SNHG9	0.497296889	2.53E-24	postive
SNX4	SNHG9	-0.429797369	6.24E-18	negative
ATF4	AL035071.1	0.499103127	1.63E-24	postive
EGLN2	AL035071.1	0.456047178	3.00E-20	postive
NF2	AL035071.1	0.413265009	1.43E-16	postive
OTUB1	AL035071.1	0.516817048	1.88E-26	postive
RPL8	AL035071.1	0.420332064	3.83E-17	postive
ANO6	FGD5-AS1	0.563217194	4.21E-32	postive
ATG16L1	FGD5-AS1	0.513609848	4.30E-26	postive
ATM	FGD5-AS1	0.571355584	3.46E-33	postive
BACH1	FGD5-AS1	0.518806005	1.12E-26	postive
BECN1	FGD5-AS1	0.607264919	2.34E-38	postive
BRD4	FGD5-AS1	0.425229038	1.51E-17	postive
CHMP5	FGD5-AS1	0.465532643	3.87E-21	postive
CS	FGD5-AS1	0.445367964	2.78E-19	postive
EIF2AK4	FGD5-AS1	0.473571552	6.51E-22	postive
ELAVL1	FGD5-AS1	0.410818474	2.24E-16	postive
FANCD2	FGD5-AS1	0.489728011	1.56E-23	postive
G3BP1	FGD5-AS1	0.481083833	1.18E-22	postive
HELLS	FGD5-AS1	0.422070908	2.75E-17	postive
IREB2	FGD5-AS1	0.688521259	7.11E-53	postive
KLHL24	FGD5-AS1	0.569500898	6.15E-33	postive
MAPK1	FGD5-AS1	0.688885588	5.97E-53	postive
MAPK14	FGD5-AS1	0.426546917	1.17E-17	postive
MAPK8	FGD5-AS1	0.591399907	5.41E-36	postive
MAPK9	FGD5-AS1	0.471262301	1.09E-21	postive
NCOA4	FGD5-AS1	0.441498191	6.11E-19	postive
NFE2L2	FGD5-AS1	0.49936751	1.53E-24	postive
NRAS	FGD5-AS1	0.573348799	1.86E-33	postive
OXSR1	FGD5-AS1	0.686528906	1.84E-52	postive
PCBP1	FGD5-AS1	0.512299721	6.02E-26	postive
PIK3CA	FGD5-AS1	0.690918886	2.24E-53	postive
PRKAA1	FGD5-AS1	0.499253923	1.57E-24	postive
RB1	FGD5-AS1	0.474606904	5.15E-22	postive
RELA	FGD5-AS1	0.46952358	1.61E-21	postive
RIPK1	FGD5-AS1	0.460215208	1.23E-20	postive
SETD1B	FGD5-AS1	0.589377831	1.06E-35	postive
SIRT1	FGD5-AS1	0.55798367	2.03E-31	postive
SLC11A2	FGD5-AS1	0.482607399	8.27E-23	postive
SNX4	FGD5-AS1	0.65281645	6.06E-46	postive
SP1	FGD5-AS1	0.692859509	8.73E-54	postive
TGFBR1	FGD5-AS1	0.405696925	5.66E-16	postive
YY1AP1	FGD5-AS1	0.41280508	1.56E-16	postive
ZEB1	FGD5-AS1	0.518348487	1.26E-26	postive
BECN1	AC016888.1	0.494728212	4.71E-24	postive
PCBP1	AC016888.1	0.476262688	3.54E-22	postive
PIK3CA	AC016888.1	0.472263053	8.73E-22	postive
WIPI1	AC016888.1	0.411544801	1.96E-16	postive
PCK2	AC010205.1	0.54528591	8.18E-30	postive
PEBP1	AC010205.1	0.454264582	4.37E-20	postive
HRAS	AC009065.8	0.465746268	3.70E-21	postive
HSPB1	AC009065.8	0.430731573	5.20E-18	postive
PHKG2	AC009065.8	0.453925887	4.69E-20	postive
ATG16L1	AC115618.2	0.428910511	7.41E-18	postive
ATM	AC115618.2	0.406348971	5.04E-16	postive
BECN1	AC115618.2	0.418778757	5.13E-17	postive
CAV1	AC115618.2	0.421709816	2.95E-17	postive
HIF1A	AC115618.2	0.450596614	9.43E-20	postive
MAPK1	AC115618.2	0.440574313	7.37E-19	postive
PCBP1	AC115618.2	0.462375476	7.71E-21	postive
PIK3CA	AC115618.2	0.415000985	1.04E-16	postive
RB1	AC115618.2	0.437803038	1.29E-18	postive
SETD1B	AC115618.2	0.422715112	2.44E-17	postive
SP1	AC115618.2	0.435313275	2.11E-18	postive
GLS2	TAT-AS1	0.424947527	1.59E-17	postive
MAPK14	LYRM4-AS1	0.439300133	9.52E-19	postive
RIPK1	LYRM4-AS1	0.409941591	2.63E-16	postive
ATF4	AC020915.3	0.412890775	1.53E-16	postive
EGLN2	AC020915.3	0.452557993	6.26E-20	postive
HRAS	AC020915.3	0.472765398	7.80E-22	postive
HSBP1	AC020915.3	0.427149772	1.04E-17	postive
MAPK3	AC020915.3	0.424709447	1.67E-17	postive
OTUB1	AC020915.3	0.425320339	1.48E-17	postive
PCK2	AC020915.3	-0.401845691	1.13E-15	negative
SCP2	AC020915.3	-0.4598799	1.32E-20	negative
TFR2	AC020915.3	-0.428400403	8.18E-18	negative
ZNF419	AC020915.3	0.423285337	2.19E-17	postive
CHMP6	AC142472.1	0.422868827	2.37E-17	postive
EGLN2	AC142472.1	0.420944243	3.41E-17	postive
HRAS	AC142472.1	0.446472553	2.22E-19	postive
MAPK3	AC142472.1	0.406126938	5.24E-16	postive
PHKG2	AC142472.1	0.450026873	1.06E-19	postive
ATF4	SNHG17	0.539214684	4.53E-29	postive
EGLN2	SNHG17	0.472086455	9.08E-22	postive
HRAS	SNHG17	0.425953088	1.31E-17	postive
HSBP1	SNHG17	0.415849155	8.86E-17	postive
HSF1	SNHG17	0.458720492	1.69E-20	postive
OTUB1	SNHG17	0.488482735	2.09E-23	postive
RPL8	SNHG17	0.610027735	8.79E-39	postive
SCP2	SNHG17	-0.425235565	1.51E-17	negative
TMBIM4	AC022306.2	0.405042874	6.37E-16	postive
ANO6	AC008764.2	0.410727027	2.28E-16	postive
ATG16L1	AC008764.2	0.408601344	3.35E-16	postive
ATM	AC008764.2	0.481969469	9.59E-23	postive
BRD4	AC008764.2	0.41506985	1.02E-16	postive
IREB2	AC008764.2	0.526582717	1.44E-27	postive
KLHL24	AC008764.2	0.416500345	7.85E-17	postive
MAPK1	AC008764.2	0.511875481	6.71E-26	postive
MAPK8	AC008764.2	0.478714923	2.03E-22	postive
OXSR1	AC008764.2	0.420204744	3.92E-17	postive
PIK3CA	AC008764.2	0.447045641	1.97E-19	postive
SETD1B	AC008764.2	0.499940055	1.33E-24	postive
SIRT1	AC008764.2	0.416051143	8.53E-17	postive
SNX4	AC008764.2	0.450951906	8.76E-20	postive
SP1	AC008764.2	0.496299382	3.23E-24	postive
ZEB1	AC008764.2	0.403156235	8.92E-16	postive
PCK2	DBH-AS1	0.403366682	8.60E-16	postive
EGLN2	AC010531.6	0.400891895	1.33E-15	postive
HRAS	AC010531.6	0.544827885	9.31E-30	postive
HSPB1	AC010531.6	0.624912134	3.79E-41	postive
RPL8	AC010531.6	0.468197155	2.16E-21	postive
CAV1	AC010547.2	0.404110197	7.53E-16	postive
CFTR	AC010547.2	0.441881965	5.66E-19	postive
CS	AC010547.2	0.470186988	1.39E-21	postive
PROM2	AC010547.2	0.479272364	1.78E-22	postive
RGS4	AC010547.2	0.558629606	1.67E-31	postive
SLC38A1	AC010547.2	0.407091664	4.41E-16	postive
ATF4	AP003469.4	0.445711702	2.59E-19	postive
EMC2	AP003469.4	0.441322769	6.34E-19	postive
HSF1	AP003469.4	0.515754971	2.48E-26	postive
PCK2	LINC02453	0.477718697	2.54E-22	postive
HRAS	AC090587.1	0.415151569	1.01E-16	postive
ATM	LINC01857	0.504136668	4.71E-25	postive
CAPG	LINC01857	0.494149472	5.42E-24	postive
CYBB	LINC01857	0.599511798	3.47E-37	postive
FANCD2	LINC02315	0.418904942	5.01E-17	postive
STMN1	LINC02315	0.425256239	1.50E-17	postive
PCK2	AC009560.1	0.40099811	1.31E-15	postive
GABARAPL2	SCAMP1-AS1	0.400581789	1.41E-15	postive
AIFM2	LINC01186	0.416539714	7.79E-17	postive
AKR1C1	LINC01186	0.427666471	9.43E-18	postive
OTUB1	BX322562.1	0.417029225	7.11E-17	postive
ABCC1	AC007038.2	0.402827649	9.46E-16	postive
ATF4	AC007038.2	0.443707553	3.90E-19	postive
FANCD2	AC007038.2	0.434628343	2.42E-18	postive
SLC38A1	AC007038.2	0.44277077	4.72E-19	postive
ZNF419	AC007038.2	0.482684431	8.12E-23	postive
AKR1C1	AL031316.1	0.425439217	1.45E-17	postive
WIPI2	AL031316.1	0.405570031	5.80E-16	postive
ABCC1	NRSN2-AS1	0.548955082	2.85E-30	postive
ACVR1B	NRSN2-AS1	0.43875463	1.06E-18	postive
ATG3	NRSN2-AS1	0.455071792	3.68E-20	postive
ATG4D	NRSN2-AS1	0.460267643	1.22E-20	postive
BECN1	NRSN2-AS1	0.401767208	1.14E-15	postive
CS	NRSN2-AS1	0.518714862	1.15E-26	postive
DNAJB6	NRSN2-AS1	0.40036861	1.46E-15	postive
FANCD2	NRSN2-AS1	0.427187427	1.03E-17	postive
HILPDA	NRSN2-AS1	0.45089835	8.86E-20	postive
HSBP1	NRSN2-AS1	0.473867178	6.09E-22	postive
MAPK3	NRSN2-AS1	0.400838873	1.35E-15	postive
SLC38A1	NRSN2-AS1	0.532177383	3.16E-28	postive
SP1	NRSN2-AS1	0.402835145	9.45E-16	postive
VDAC2	NRSN2-AS1	0.537345036	7.63E-29	postive
CHMP6	TRIM52-AS1	0.409095094	3.07E-16	postive
EGLN2	TRIM52-AS1	0.506469497	2.63E-25	postive
GPX4	TRIM52-AS1	0.458191312	1.90E-20	postive
HRAS	TRIM52-AS1	0.543407344	1.39E-29	postive
HSPB1	TRIM52-AS1	0.527245166	1.20E-27	postive
RPL8	TRIM52-AS1	0.562500077	5.23E-32	postive
HRAS	LINC01503	0.441505998	6.10E-19	postive
HSPB1	LINC01503	0.480696815	1.29E-22	postive
SOCS1	LINC01503	0.517325143	1.65E-26	postive
HELLS	AC006213.4	0.484291456	5.59E-23	postive
ZNF419	AC006213.4	0.553745942	7.08E-31	postive
CHMP6	AL121944.1	0.428382952	8.21E-18	postive
EGLN2	AC243964.2	0.411812538	1.87E-16	postive
ABCC1	AC004656.1	0.44227519	5.22E-19	postive
ATG3	AC004656.1	0.462848335	6.96E-21	postive
PIK3CA	AC004656.1	0.40053391	1.42E-15	postive
PROM2	AC004656.1	0.411545332	1.96E-16	postive
STMN1	AC004656.1	0.442038524	5.48E-19	postive
ATF4	AC002398.1	0.440835384	6.99E-19	postive
EGLN2	AC002398.1	0.547071938	4.91E-30	postive
HRAS	AC002398.1	0.469137864	1.75E-21	postive
HSBP1	AC002398.1	0.458990186	1.60E-20	postive
OTUB1	AC002398.1	0.547532728	4.30E-30	postive
PHKG2	AC002398.1	0.408221566	3.59E-16	postive
RPL8	AC002398.1	0.43013542	5.84E-18	postive
STMN1	AC002398.1	0.400931162	1.32E-15	postive
TFR2	AC002398.1	-0.415135426	1.01E-16	negative
YWHAE	AC002398.1	0.408396108	3.48E-16	postive
PROM2	AL035661.1	0.42548187	1.44E-17	postive
CRYAB	LNCTAM34A	0.541821197	2.18E-29	postive
PLIN4	LNCTAM34A	0.826566965	3.91E-93	postive
ZNF419	AC022784.1	0.456382512	2.79E-20	postive
ATF4	PXN-AS1	0.448815223	1.37E-19	postive
CHMP6	PXN-AS1	0.523170716	3.56E-27	postive
EGLN2	PXN-AS1	0.483274506	7.09E-23	postive
GPX4	PXN-AS1	0.425487808	1.44E-17	postive
HRAS	PXN-AS1	0.59081796	6.57E-36	postive
HSF1	PXN-AS1	0.493687766	6.06E-24	postive
HSPB1	PXN-AS1	0.551382651	1.41E-30	postive
OTUB1	PXN-AS1	0.498528584	1.88E-24	postive
RPL8	PXN-AS1	0.563360166	4.03E-32	postive
GABPB1	AC104794.2	0.444203372	3.53E-19	postive
AKR1C3	Z98257.1	0.430563925	5.37E-18	postive
G6PD	Z98257.1	0.447295771	1.87E-19	postive
SOCS1	Z98257.1	0.538958857	4.87E-29	postive
PHKG2	AC005840.4	0.418664252	5.24E-17	postive
SLC2A1	AC012615.1	0.560368563	9.93E-32	postive
EGLN2	AC112491.1	0.596303239	1.04E-36	postive
RPL8	AC112491.1	0.446341351	2.28E-19	postive
HSPB1	AL355512.1	0.410654325	2.31E-16	postive
RPL8	AL355512.1	0.536433781	9.82E-29	postive
ATF4	AC005261.3	0.447528873	1.78E-19	postive
EGLN2	AC005261.3	0.522088104	4.74E-27	postive
SCP2	AC005261.3	-0.425357359	1.47E-17	negative
ZNF419	AC005261.3	0.484377689	5.48E-23	postive
ATG16L1	AC132872.3	0.407578068	4.04E-16	postive
ATM	AC132872.3	0.424694323	1.67E-17	postive
FANCD2	AC132872.3	0.405116259	6.29E-16	postive
FBXW7	AC132872.3	0.416229278	8.26E-17	postive
SETD1B	AC132872.3	0.433813341	2.84E-18	postive
SP1	AC132872.3	0.442770324	4.72E-19	postive
ULK1	AC132872.3	0.414738358	1.09E-16	postive
VEGFA	AC132872.3	0.406920134	4.55E-16	postive
EGLN2	AP004609.3	0.570342972	4.74E-33	postive
PCBP1	AP004609.3	-0.410681257	2.30E-16	negative
IREB2	AL137003.1	0.46622299	3.33E-21	postive
RIPK1	AL137003.1	0.410117554	2.55E-16	postive
SCP2	AL137003.1	0.41637098	8.04E-17	postive
SIRT1	AL137003.1	0.402679946	9.71E-16	postive
SNX4	AL137003.1	0.424570329	1.71E-17	postive
ACVR1B	EBLN3P	0.468949196	1.83E-21	postive
ANO6	EBLN3P	0.518631596	1.17E-26	postive
ARRDC3	EBLN3P	0.424131753	1.86E-17	postive
ATG16L1	EBLN3P	0.494957834	4.46E-24	postive
ATM	EBLN3P	0.648411603	3.74E-45	postive
BACH1	EBLN3P	0.483518809	6.69E-23	postive
BECN1	EBLN3P	0.468031132	2.24E-21	postive
CHMP5	EBLN3P	0.676297189	2.16E-50	postive
EIF2AK4	EBLN3P	0.454395931	4.25E-20	postive
FBXW7	EBLN3P	0.445101798	2.94E-19	postive
HIF1A	EBLN3P	0.414451969	1.15E-16	postive
IREB2	EBLN3P	0.632320248	2.25E-42	postive
KLHL24	EBLN3P	0.580401435	1.98E-34	postive
KRAS	EBLN3P	0.428316924	8.32E-18	postive
MAPK1	EBLN3P	0.589047116	1.18E-35	postive
MAPK8	EBLN3P	0.52146666	5.59E-27	postive
NCOA4	EBLN3P	0.406566396	4.84E-16	postive
NFE2L2	EBLN3P	0.503616138	5.36E-25	postive
NRAS	EBLN3P	0.437190379	1.45E-18	postive
OXSR1	EBLN3P	0.509882648	1.11E-25	postive
PCBP1	EBLN3P	0.446129024	2.38E-19	postive
PIK3CA	EBLN3P	0.684058319	5.92E-52	postive
PRKAA1	EBLN3P	0.561440012	7.20E-32	postive
RB1	EBLN3P	0.515396271	2.72E-26	postive
RIPK1	EBLN3P	0.407869595	3.83E-16	postive
SETD1B	EBLN3P	0.578209882	3.99E-34	postive
SIRT1	EBLN3P	0.548929104	2.88E-30	postive
SLC11A2	EBLN3P	0.436239012	1.76E-18	postive
SNX4	EBLN3P	0.545442045	7.82E-30	postive
SP1	EBLN3P	0.653394002	4.76E-46	postive
TGFBR1	EBLN3P	0.478152035	2.30E-22	postive
VEGFA	EBLN3P	0.427465283	9.81E-18	postive
ZEB1	EBLN3P	0.601002214	2.08E-37	postive
ATG4D	AC010503.4	0.538315519	5.83E-29	postive
GABARAPL1	AC079360.1	0.447448424	1.81E-19	postive
GPT2	AC079360.1	0.414081172	1.23E-16	postive
OTUB1	RNASEH1-AS1	0.460539043	1.15E-20	postive
PCBP2	RNASEH1-AS1	0.42660182	1.16E-17	postive
ISCU	AC009414.2	0.544470419	1.03E-29	postive
EGLN2	AC008915.2	0.564243448	3.08E-32	postive
EPAS1	AC008915.2	-0.412177876	1.75E-16	negative
HRAS	AC008915.2	0.532571962	2.84E-28	postive
HSPB1	AC008915.2	0.475364902	4.34E-22	postive
PHKG2	AC008915.2	0.479511813	1.69E-22	postive
RPL8	AC008915.2	0.501265474	9.59E-25	postive
ACSL1	GAS5	-0.402963329	9.24E-16	negative
ATF4	GAS5	0.522798488	3.93E-27	postive
HSF1	GAS5	0.47313923	7.17E-22	postive
OTUB1	GAS5	0.440778528	7.07E-19	postive
RPL8	GAS5	0.63870086	1.86E-43	postive
SCP2	GAS5	-0.469068125	1.78E-21	negative
ACSL5	AC090150.1	0.432267718	3.85E-18	postive
DPP4	AC090150.1	0.456637518	2.64E-20	postive
PANX1	AC090150.1	0.495740276	3.69E-24	postive
ATF4	AC009005.1	0.407543173	4.06E-16	postive
GLS2	LINC01558	0.410525511	2.36E-16	postive
ATF4	AC010336.2	-0.403229621	8.81E-16	negative
PCK2	AC010336.2	0.589588386	9.88E-36	postive
PEBP1	AC010336.2	0.49676642	2.88E-24	postive
SCP2	AC010336.2	0.437535116	1.36E-18	postive
ATM	AC015849.3	0.54581599	7.03E-30	postive
BACH1	AC015849.3	0.403530827	8.35E-16	postive
FBXW7	AC015849.3	0.42681302	1.11E-17	postive
HELLS	AC015849.3	0.41868683	5.22E-17	postive
IREB2	AC015849.3	0.493154346	6.88E-24	postive
MAPK1	AC015849.3	0.417560939	6.44E-17	postive
MAPK8	AC015849.3	0.472753065	7.82E-22	postive
MDM2	AC015849.3	0.410135957	2.54E-16	postive
PIK3CA	AC015849.3	0.455418805	3.42E-20	postive
PRKAA1	AC015849.3	0.498771858	1.77E-24	postive
SETD1B	AC015849.3	0.579285278	2.83E-34	postive
SIRT1	AC015849.3	0.449909491	1.09E-19	postive
SP1	AC015849.3	0.50291848	6.37E-25	postive
ULK1	AC015849.3	0.401075858	1.29E-15	postive
VEGFA	AC015849.3	0.405317288	6.06E-16	postive
ZEB1	AC015849.3	0.406726947	4.71E-16	postive
EGLN2	AC005076.1	0.405676863	5.69E-16	postive
HRAS	AC005076.1	0.493607617	6.17E-24	postive
HSPB1	AC005076.1	0.541359869	2.49E-29	postive
RPL8	AC005076.1	0.406396049	5.00E-16	postive
ATM	TNFRSF10A-AS1	0.491514516	1.02E-23	postive
BECN1	TNFRSF10A-AS1	0.413229177	1.44E-16	postive
DUOX2	TNFRSF10A-AS1	0.40017284	1.51E-15	postive
KRAS	TNFRSF10A-AS1	0.450459253	9.71E-20	postive
MDM2	TNFRSF10A-AS1	0.403415646	8.52E-16	postive
PRKAA1	TNFRSF10A-AS1	0.475426869	4.28E-22	postive
RB1	TNFRSF10A-AS1	0.472321793	8.61E-22	postive
SLC38A1	TNFRSF10A-AS1	0.415685061	9.14E-17	postive
SP1	TNFRSF10A-AS1	0.451584097	7.67E-20	postive
ABCC1	AP000759.1	0.514454026	3.46E-26	postive
CAV1	AP000759.1	0.411247029	2.07E-16	postive
OTUB1	AP000759.1	0.423721296	2.01E-17	postive
PML	AP000759.1	0.427057788	1.06E-17	postive
PROM2	AP000759.1	0.440702828	7.18E-19	postive
RELA	AP000759.1	0.430927047	5.00E-18	postive
SLC38A1	AP000759.1	0.419655129	4.35E-17	postive
OTUB1	LINC00665	0.486092635	3.67E-23	postive
PCBP2	LINC00665	0.405390244	5.99E-16	postive
ZNF419	LINC00665	0.432048733	4.02E-18	postive
PEBP1	AC004832.4	0.423696086	2.02E-17	postive
SCP2	AC004832.4	0.45202222	7.00E-20	postive
EGLN2	AC074212.1	0.599864007	3.08E-37	postive
RPL8	AC074212.1	0.525432848	1.95E-27	postive
ATM	AC090589.3	0.475010586	4.70E-22	postive
FBXW7	AC090589.3	0.47725501	2.83E-22	postive
HELLS	AC090589.3	0.413005596	1.50E-16	postive
IREB2	AC090589.3	0.418087399	5.84E-17	postive
SETD1B	AC090589.3	0.493249919	6.73E-24	postive
SIRT1	AC090589.3	0.422431631	2.57E-17	postive
SP1	AC090589.3	0.476576223	3.30E-22	postive
ULK1	AC090589.3	0.419687036	4.32E-17	postive
AKR1C1	AL033397.1	0.420881149	3.45E-17	postive
AKR1C2	AL033397.1	0.500856222	1.06E-24	postive
GCLM	AL033397.1	0.593894314	2.34E-36	postive
IDH1	AL033397.1	0.455564459	3.32E-20	postive
SLC40A1	AL033397.1	0.515257357	2.82E-26	postive
SRXN1	AL033397.1	0.506935616	2.34E-25	postive
TXNRD1	AL033397.1	0.546597519	5.62E-30	postive
AGPAT3	AP001318.2	0.457781601	2.07E-20	postive
ATM	AP001318.2	0.433953193	2.76E-18	postive
MAPK1	AP001318.2	0.463257621	6.36E-21	postive
MAPK8	AP001318.2	0.440311997	7.77E-19	postive
MAPK9	AP001318.2	0.418290166	5.62E-17	postive
RELA	AP001318.2	0.428723755	7.69E-18	postive
SETD1B	AP001318.2	0.41221581	1.73E-16	postive
SP1	AP001318.2	0.414687079	1.10E-16	postive
YY1AP1	AP001318.2	0.41188409	1.84E-16	postive
ATM	AL928654.2	0.442206013	5.30E-19	postive
FBXW7	AL928654.2	0.40275867	9.58E-16	postive
SETD1B	AL928654.2	0.457120924	2.38E-20	postive
SP1	AL928654.2	0.413909295	1.27E-16	postive
VEGFA	AL928654.2	0.409626862	2.78E-16	postive
ACACA	SNHG16	0.414537156	1.13E-16	postive
PCBP2	SNHG16	0.471965098	9.33E-22	postive
ASNS	AL031186.1	0.40481518	6.64E-16	postive
ATF4	AL031186.1	0.415249491	9.90E-17	postive
HELLS	AL031186.1	0.441066347	6.67E-19	postive
NF2	AL031186.1	0.489713286	1.56E-23	postive
SLC1A5	AL031186.1	0.414863722	1.06E-16	postive
EGLN2	AC084824.5	0.427080445	1.06E-17	postive
ATG16L1	AC074117.1	0.441649593	5.93E-19	postive
ATM	AC074117.1	0.400539963	1.42E-15	postive
GABPB1	AC074117.1	0.474149268	5.71E-22	postive
MAPK1	AC074117.1	0.453349026	5.30E-20	postive
NRAS	AC074117.1	0.441219729	6.47E-19	postive
OXSR1	AC074117.1	0.455552407	3.33E-20	postive
PCBP2	AC074117.1	0.501951167	8.09E-25	postive
ATG7	PCED1B-AS1	0.404166002	7.45E-16	postive
ATM	PCED1B-AS1	0.400037542	1.55E-15	postive
CAPG	PCED1B-AS1	0.482185734	9.12E-23	postive
CYBB	PCED1B-AS1	0.698820383	4.60E-55	postive
PML	PCED1B-AS1	0.447699854	1.72E-19	postive
GABPB1	AC092803.2	0.444698765	3.19E-19	postive
PCK2	AP003716.1	0.408624225	3.34E-16	postive
PEBP1	AP003716.1	0.483382445	6.91E-23	postive
HRAS	AC020765.2	0.423040546	2.29E-17	postive
ATM	AL132989.1	0.570495549	4.52E-33	postive
FBXW7	AL132989.1	0.476996417	3.00E-22	postive
IREB2	AL132989.1	0.516799987	1.89E-26	postive
KRAS	AL132989.1	0.40189763	1.12E-15	postive
MAPK1	AL132989.1	0.415089454	1.02E-16	postive
MDM2	AL132989.1	0.444449393	3.36E-19	postive
PIK3CA	AL132989.1	0.46201446	8.33E-21	postive
PRKAA1	AL132989.1	0.479909835	1.54E-22	postive
SETD1B	AL132989.1	0.532977552	2.54E-28	postive
SIRT1	AL132989.1	0.467003377	2.80E-21	postive
SP1	AL132989.1	0.580845019	1.72E-34	postive
ZEB1	AL132989.1	0.416295068	8.16E-17	postive
ACSL1	LINC01018	0.458963195	1.61E-20	postive
PCK2	LINC01018	0.458329734	1.84E-20	postive
SCP2	LINC01018	0.674838809	4.20E-50	postive
TFR2	LINC01018	0.441481314	6.14E-19	postive
GABPB1	AC064836.3	0.474995129	4.72E-22	postive
HSBP1	AC064836.3	0.40453568	6.98E-16	postive
EGLN2	AC012146.1	0.498337304	1.97E-24	postive
HRAS	AC012146.1	0.550932214	1.61E-30	postive
HSPB1	AC012146.1	0.522656058	4.08E-27	postive
RPL8	AC012146.1	0.423237962	2.21E-17	postive
ABCC1	LINC02035	0.652504772	6.90E-46	postive
ACVR1B	LINC02035	0.454549052	4.11E-20	postive
ATG16L1	LINC02035	0.445288674	2.83E-19	postive
ATM	LINC02035	0.458273325	1.86E-20	postive
CAV1	LINC02035	0.519213883	1.01E-26	postive
CFTR	LINC02035	0.439142716	9.83E-19	postive
CHMP5	LINC02035	0.445080827	2.95E-19	postive
CS	LINC02035	0.502683347	6.75E-25	postive
HIF1A	LINC02035	0.421958901	2.81E-17	postive
MAPK1	LINC02035	0.417740663	6.23E-17	postive
PIK3CA	LINC02035	0.520235243	7.72E-27	postive
PML	LINC02035	0.473677283	6.35E-22	postive
PROM2	LINC02035	0.567666634	1.08E-32	postive
SETD1B	LINC02035	0.427466647	9.80E-18	postive
SLC38A1	LINC02035	0.493470571	6.38E-24	postive
SP1	LINC02035	0.531092725	4.25E-28	postive
TP53	LINC02035	0.497311424	2.52E-24	postive
YY1AP1	LINC02035	0.408695751	3.30E-16	postive
HRAS	AL158152.2	0.42337501	2.15E-17	postive
PLIN4	AL158152.2	0.503840491	5.07E-25	postive
EGLN2	AC020910.4	0.46538878	4.00E-21	postive
ATG16L1	AC090198.1	0.408621576	3.34E-16	postive
ATM	AC090198.1	0.427717348	9.34E-18	postive
G3BP1	AC090198.1	0.427619788	9.52E-18	postive
MAPK1	AC090198.1	0.451541866	7.74E-20	postive
MTDH	AC090198.1	0.452102048	6.89E-20	postive
PIK3CA	AC090198.1	0.400175791	1.51E-15	postive
SETD1B	AC090198.1	0.466466069	3.16E-21	postive
SP1	AC090198.1	0.440810966	7.03E-19	postive
ATF4	AC010969.2	0.401019849	1.30E-15	postive
CDKN2A	AC010969.2	0.401066958	1.29E-15	postive
EGLN2	AC010969.2	0.507975371	1.80E-25	postive
HRAS	AC010969.2	0.458550085	1.76E-20	postive
OTUB1	AC010969.2	0.403775352	7.99E-16	postive
DDIT3	AP003171.1	0.529166194	7.17E-28	postive
SLC2A6	AP003171.1	0.484493331	5.34E-23	postive
CS	AC005696.1	0.583042722	8.45E-35	postive
EGLN2	AC010331.1	0.470694234	1.24E-21	postive
PHKG2	AC010331.1	0.433953327	2.76E-18	postive
EGLN2	AP003068.1	0.402102258	1.08E-15	postive
HRAS	AP003068.1	0.602624383	1.19E-37	postive
HSPB1	AP003068.1	0.671485783	1.90E-49	postive
RPL8	AP003068.1	0.554080305	6.42E-31	postive
PLIN4	AL162274.2	0.467424994	2.56E-21	postive
ABCC1	ZEB1-AS1	0.423510937	2.09E-17	postive
ATG16L1	ZEB1-AS1	0.43368944	2.91E-18	postive
ATM	ZEB1-AS1	0.437269208	1.43E-18	postive
BECN1	ZEB1-AS1	0.446548431	2.18E-19	postive
CHMP5	ZEB1-AS1	0.544581425	9.99E-30	postive
CS	ZEB1-AS1	0.502700985	6.73E-25	postive
DUOX2	ZEB1-AS1	0.423565941	2.07E-17	postive
GABARAPL2	ZEB1-AS1	0.403233229	8.80E-16	postive
HIF1A	ZEB1-AS1	0.430352172	5.60E-18	postive
HSBP1	ZEB1-AS1	0.416344659	8.08E-17	postive
MAPK1	ZEB1-AS1	0.418317722	5.59E-17	postive
PCBP2	ZEB1-AS1	0.461853557	8.63E-21	postive
PIK3CA	ZEB1-AS1	0.469132909	1.75E-21	postive
RB1	ZEB1-AS1	0.413670596	1.33E-16	postive
SLC38A1	ZEB1-AS1	0.435882735	1.89E-18	postive
SP1	ZEB1-AS1	0.502773015	6.61E-25	postive
SRC	ZEB1-AS1	0.407584323	4.03E-16	postive
ZEB1	ZEB1-AS1	0.472005983	9.24E-22	postive
ACSF2	AC118553.1	0.406605	4.81E-16	postive
EGLN2	AL603839.3	0.420901878	3.44E-17	postive
BECN1	AC012313.1	0.451529137	7.76E-20	postive
MAPK1	AC012313.1	0.467682772	2.41E-21	postive
IL33	AC005150.1	0.529341211	6.83E-28	postive
DPP4	AL139161.1	0.419567657	4.42E-17	postive
HNF4A	AL139161.1	0.472844773	7.66E-22	postive
SLC40A1	AL139161.1	0.41805415	5.87E-17	postive
ACSL5	AL449106.1	0.445845629	2.52E-19	postive
DPP4	AL449106.1	0.445524026	2.69E-19	postive
HNF4A	AL449106.1	0.424543465	1.72E-17	postive
ATM	AC011451.1	0.440813053	7.02E-19	postive
CAV1	AC011451.1	0.426438248	1.20E-17	postive
CYBB	AC011451.1	0.432998387	3.33E-18	postive
ELAVL1	AC011451.1	0.41647154	7.89E-17	postive
FANCD2	AC011451.1	0.412886482	1.53E-16	postive
HELLS	AC011451.1	0.436519722	1.66E-18	postive
HIF1A	AC011451.1	0.453876071	4.74E-20	postive
HMGB1	AC011451.1	0.420272464	3.87E-17	postive
MAPK1	AC011451.1	0.400282315	1.49E-15	postive
MAPK8	AC011451.1	0.412886385	1.53E-16	postive
OXSR1	AC011451.1	0.453382314	5.26E-20	postive
PIK3CA	AC011451.1	0.422792682	2.40E-17	postive
SP1	AC011451.1	0.428279195	8.38E-18	postive
MAPK3	AC115619.1	-0.42873034	7.68E-18	negative
PCBP2	AC115619.1	-0.400792689	1.36E-15	negative
PIK3CA	AC115619.1	-0.423018371	2.30E-17	negative
SP1	AC115619.1	-0.447242819	1.89E-19	negative
STMN1	AC115619.1	-0.410399974	2.42E-16	negative
HIF1A	AC019117.1	0.433242607	3.18E-18	postive
IL33	AC019117.1	0.498929928	1.70E-24	postive
CP	AC254633.1	0.411589257	1.94E-16	postive
MTOR	AC254633.1	0.439279145	9.56E-19	postive
AKR1C1	LINC01474	0.450436645	9.75E-20	postive
WIPI2	LINC01474	0.536597872	9.39E-29	postive
GCH1	AP002884.1	0.400894317	1.33E-15	postive
ATF4	ZFAS1	0.46886108	1.86E-21	postive
EGLN2	ZFAS1	0.457257684	2.32E-20	postive
HRAS	ZFAS1	0.480859716	1.24E-22	postive
HSBP1	ZFAS1	0.450471405	9.68E-20	postive
HSF1	ZFAS1	0.518497138	1.22E-26	postive
OTUB1	ZFAS1	0.593308224	2.86E-36	postive
RPL8	ZFAS1	0.690456423	2.80E-53	postive
SCP2	ZFAS1	-0.434843634	2.32E-18	negative
GABPB1	LINC01144	0.480949026	1.21E-22	postive
SQSTM1	AL391427.1	0.496799829	2.86E-24	postive
BID	LINC00528	0.450999137	8.67E-20	postive
GPX4	AC008443.4	0.42610782	1.27E-17	postive
HRAS	AC008443.4	0.536626491	9.31E-29	postive
HSPB1	AC008443.4	0.593584431	2.60E-36	postive
RPL8	AC008443.4	0.421572529	3.03E-17	postive
ACVR1B	NNT-AS1	0.426374889	1.21E-17	postive
ANO6	NNT-AS1	0.492478102	8.09E-24	postive
ATG4D	NNT-AS1	0.426237441	1.24E-17	postive
CS	NNT-AS1	0.475105856	4.60E-22	postive
EGLN1	NNT-AS1	0.519817483	8.61E-27	postive
IREB2	NNT-AS1	0.404230464	7.37E-16	postive
MAPK1	NNT-AS1	0.425288924	1.49E-17	postive
MAPK9	NNT-AS1	0.435071583	2.21E-18	postive
PIK3CA	NNT-AS1	0.428461158	8.09E-18	postive
PRKAA1	NNT-AS1	0.474127194	5.74E-22	postive
SP1	NNT-AS1	0.51346171	4.47E-26	postive
BECN1	ASB16-AS1	0.402551526	9.94E-16	postive
ELAVL1	ASB16-AS1	0.450103052	1.05E-19	postive
FANCD2	ASB16-AS1	0.425933747	1.32E-17	postive
MAPK9	ASB16-AS1	0.429342506	6.82E-18	postive
SP1	ASB16-AS1	0.455904814	3.09E-20	postive
YY1AP1	ASB16-AS1	0.422716271	2.44E-17	postive
CS	NOP14-AS1	0.411939474	1.82E-16	postive
MAPK3	NOP14-AS1	0.415224293	9.95E-17	postive
OTUB1	NOP14-AS1	0.498202749	2.03E-24	postive
ABCC1	NCK1-DT	0.420456017	3.74E-17	postive
ATG3	NCK1-DT	0.473208335	7.06E-22	postive
ATG7	NCK1-DT	0.501512263	9.02E-25	postive
FANCD2	NCK1-DT	0.502684569	6.75E-25	postive
G6PD	NCK1-DT	0.461732176	8.86E-21	postive
HSBP1	NCK1-DT	0.415603824	9.27E-17	postive
MAPK3	NCK1-DT	0.411314013	2.05E-16	postive
PCBP2	NCK1-DT	0.425537182	1.42E-17	postive
STMN1	NCK1-DT	0.483451108	6.80E-23	postive
EGLN2	AC109322.1	0.439149125	9.82E-19	postive
HRAS	AC109322.1	0.623870104	5.60E-41	postive
HSF1	AC109322.1	0.556900533	2.79E-31	postive
HSPB1	AC109322.1	0.650089453	1.88E-45	postive
RPL8	AC109322.1	0.762589769	4.88E-71	postive
OTUB1	LINC01963	0.415649222	9.20E-17	postive
ATG16L1	AC012467.2	0.43913001	9.86E-19	postive
ATM	AC012467.2	0.44193148	5.60E-19	postive
BRD4	AC012467.2	0.404836327	6.61E-16	postive
ELAVL1	AC012467.2	0.414056493	1.24E-16	postive
FANCD2	AC012467.2	0.459914668	1.31E-20	postive
HELLS	AC012467.2	0.487815472	2.45E-23	postive
MAPK1	AC012467.2	0.470856021	1.19E-21	postive
MAPK8	AC012467.2	0.452172496	6.78E-20	postive
NRAS	AC012467.2	0.440040092	8.21E-19	postive
OXSR1	AC012467.2	0.516870022	1.86E-26	postive
SETD1B	AC012467.2	0.431608115	4.38E-18	postive
SP1	AC012467.2	0.531910487	3.40E-28	postive
ATF4	MELTF-AS1	0.40850529	3.41E-16	postive
HELLS	MELTF-AS1	0.414559236	1.13E-16	postive
NF2	MELTF-AS1	0.417589297	6.41E-17	postive
OTUB1	MELTF-AS1	0.436851768	1.55E-18	postive
PHKG2	MELTF-AS1	0.412182385	1.74E-16	postive
SLC2A6	MELTF-AS1	0.432571634	3.63E-18	postive
STMN1	MELTF-AS1	0.419018937	4.90E-17	postive
ATM	AL354733.3	0.483914528	6.11E-23	postive
FBXW7	AL354733.3	0.407741785	3.92E-16	postive
IREB2	AL354733.3	0.519577706	9.17E-27	postive
KLHL24	AL354733.3	0.41836711	5.54E-17	postive
MAPK1	AL354733.3	0.436377619	1.71E-18	postive
MAPK8	AL354733.3	0.46136611	9.59E-21	postive
OXSR1	AL354733.3	0.429362996	6.79E-18	postive
PIK3CA	AL354733.3	0.459111062	1.56E-20	postive
PRKAA1	AL354733.3	0.418659084	5.24E-17	postive
SETD1B	AL354733.3	0.503757355	5.18E-25	postive
SIRT1	AL354733.3	0.525846574	1.75E-27	postive
SNX4	AL354733.3	0.429357357	6.80E-18	postive
SP1	AL354733.3	0.41645034	7.92E-17	postive
ZEB1	AL354733.3	0.41484736	1.07E-16	postive
DRD4	AL109615.3	0.620610059	1.88E-40	postive
STMN1	ZNF793-AS1	0.47984243	1.56E-22	postive
ALOX5	ITGB1-DT	0.487699942	2.52E-23	postive
ATG4D	ITGB1-DT	0.470492344	1.30E-21	postive
CA9	ITGB1-DT	0.673495409	7.71E-50	postive
CS	ITGB1-DT	0.519535828	9.27E-27	postive
RGS4	ITGB1-DT	0.493990289	5.63E-24	postive
SLC38A1	ITGB1-DT	0.458359595	1.83E-20	postive
ABCC1	AC020916.1	0.54236952	1.87E-29	postive
CAV1	AC020916.1	0.464315797	5.05E-21	postive
TP53	AC020916.1	0.439992737	8.29E-19	postive
CAPG	SMIM25	0.540149771	3.49E-29	postive
CYBB	SMIM25	0.524496453	2.51E-27	postive
DDIT4	SMIM25	0.40873624	3.27E-16	postive
HILPDA	SMIM25	0.423267769	2.19E-17	postive
PLIN4	SMIM25	0.489317007	1.72E-23	postive
PML	SMIM25	0.422682729	2.45E-17	postive
SLC2A6	SMIM25	0.403553775	8.31E-16	postive
ATM	RAD51-AS1	0.511346107	7.68E-26	postive
FANCD2	RAD51-AS1	0.438067196	1.22E-18	postive
GABPB1	RAD51-AS1	0.520944816	6.41E-27	postive
SETD1B	RAD51-AS1	0.421417618	3.12E-17	postive
SP1	RAD51-AS1	0.53488616	1.51E-28	postive
ZNF419	RAD51-AS1	0.454272483	4.36E-20	postive
PIK3CA	LINC01806	0.421810348	2.89E-17	postive
ABCC1	AC099850.3	0.449082262	1.29E-19	postive
ATG16L1	AC099850.3	0.40793916	3.78E-16	postive
ATG3	AC099850.3	0.52477056	2.33E-27	postive
ATG5	AC099850.3	0.490766807	1.22E-23	postive
ATG7	AC099850.3	0.420250077	3.89E-17	postive
AURKA	AC099850.3	0.51166541	7.08E-26	postive
BACH1	AC099850.3	0.400518476	1.42E-15	postive
BECN1	AC099850.3	0.42160004	3.01E-17	postive
BRD4	AC099850.3	0.467140062	2.72E-21	postive
CAV1	AC099850.3	0.403989245	7.69E-16	postive
CDKN2A	AC099850.3	0.460367098	1.19E-20	postive
DNAJB6	AC099850.3	0.432431412	3.73E-18	postive
EIF2S1	AC099850.3	0.470322787	1.35E-21	postive
ELAVL1	AC099850.3	0.544314658	1.08E-29	postive
FANCD2	AC099850.3	0.728842532	5.13E-62	postive
G6PD	AC099850.3	0.447884267	1.66E-19	postive
HELLS	AC099850.3	0.643729179	2.51E-44	postive
HIF1A	AC099850.3	0.504424599	4.38E-25	postive
HMGB1	AC099850.3	0.507309402	2.13E-25	postive
IREB2	AC099850.3	0.427422825	9.89E-18	postive
MAFG	AC099850.3	0.434806508	2.33E-18	postive
MAPK1	AC099850.3	0.523389517	3.36E-27	postive
MAPK3	AC099850.3	0.443616102	3.98E-19	postive
MAPK8	AC099850.3	0.472904768	7.56E-22	postive
MAPK9	AC099850.3	0.412489265	1.65E-16	postive
NF2	AC099850.3	0.432153632	3.94E-18	postive
NRAS	AC099850.3	0.608565446	1.48E-38	postive
OXSR1	AC099850.3	0.541608414	2.32E-29	postive
PCBP1	AC099850.3	0.415763081	9.00E-17	postive
PCBP2	AC099850.3	0.520295955	7.60E-27	postive
PIK3CA	AC099850.3	0.548470179	3.28E-30	postive
PML	AC099850.3	0.47041618	1.32E-21	postive
PRKAA1	AC099850.3	0.435609815	1.99E-18	postive
RELA	AC099850.3	0.404190401	7.42E-16	postive
RRM2	AC099850.3	0.715530343	8.02E-59	postive
SETD1B	AC099850.3	0.444081447	3.62E-19	postive
SLC1A5	AC099850.3	0.532365079	3.01E-28	postive
SLC2A1	AC099850.3	0.419556088	4.43E-17	postive
SLC38A1	AC099850.3	0.405003916	6.41E-16	postive
SP1	AC099850.3	0.544483333	1.03E-29	postive
STMN1	AC099850.3	0.639821007	1.20E-43	postive
TFRC	AC099850.3	0.466443278	3.17E-21	postive
VDAC2	AC099850.3	0.423248377	2.20E-17	postive
VEGFA	AC099850.3	0.401849652	1.13E-15	postive
YY1AP1	AC099850.3	0.453539074	5.09E-20	postive
ACSL3	CASC19	0.42378895	1.99E-17	postive
RPL8	CASC19	0.401000852	1.31E-15	postive
EMC2	AC009812.4	0.413781313	1.30E-16	postive
HSF1	AC009812.4	0.463975287	5.44E-21	postive
BACH1	LINC00189	0.403747305	8.03E-16	postive
PGD	LINC00189	0.444539928	3.29E-19	postive
FANCD2	LINC01268	0.430717031	5.21E-18	postive
NF2	AC024075.2	0.456415874	2.77E-20	postive
PCK2	AC009159.3	0.48041856	1.37E-22	postive
PEBP1	AC009159.3	0.410070489	2.57E-16	postive
ATG13	LINC00294	0.420008431	4.07E-17	postive
CD44	LINC00294	0.412342205	1.69E-16	postive
ELAVL1	LINC00294	0.435666598	1.97E-18	postive
FANCD2	LINC00294	0.468051833	2.23E-21	postive
HELLS	LINC00294	0.477738402	2.53E-22	postive
MAPK8	LINC00294	0.411773374	1.88E-16	postive
NF2	LINC00294	0.411819295	1.86E-16	postive
OXSR1	LINC00294	0.424355562	1.78E-17	postive
PIK3CA	LINC00294	0.488077539	2.30E-23	postive
PML	LINC00294	0.451579905	7.68E-20	postive
SETD1B	LINC00294	0.424721644	1.66E-17	postive
SLC1A5	LINC00294	0.468291327	2.11E-21	postive
SP1	LINC00294	0.488459815	2.10E-23	postive
YY1AP1	AL450992.2	0.423140034	2.25E-17	postive
DPP4	AL160006.1	0.446026541	2.43E-19	postive
G3BP1	AL160006.1	0.429406827	6.73E-18	postive
ITGA6	AL160006.1	0.448347819	1.50E-19	postive
PANX1	AL160006.1	0.48429772	5.58E-23	postive
PRKAA2	AL160006.1	0.471274074	1.09E-21	postive
SLC7A11	AL160006.1	0.489487152	1.65E-23	postive
ATG16L1	AC007405.3	0.407234545	4.29E-16	postive
DPP4	AC007405.3	0.403614774	8.22E-16	postive
ITGA6	AC007405.3	0.443816696	3.82E-19	postive
MAFG	AC007405.3	0.44212361	5.39E-19	postive
NFE2L2	AC007405.3	0.410897706	2.21E-16	postive
PCBP1	AC007405.3	0.420928136	3.42E-17	postive
PCBP2	AC007405.3	0.443293455	4.25E-19	postive
SLC1A4	AC007405.3	0.432961522	3.36E-18	postive
G3BP1	USP46-AS1	0.413546516	1.36E-16	postive
IREB2	USP46-AS1	0.418101913	5.82E-17	postive
NFE2L2	USP46-AS1	0.449305666	1.23E-19	postive
OXSR1	USP46-AS1	0.415927383	8.73E-17	postive
PANX1	USP46-AS1	0.440200451	7.95E-19	postive
PIK3CA	USP46-AS1	0.462207484	7.99E-21	postive
SIRT1	USP46-AS1	0.456299982	2.84E-20	postive
SLC40A1	USP46-AS1	0.408332533	3.52E-16	postive
ZEB1	USP46-AS1	0.427215035	1.03E-17	postive
ATF4	AC010326.3	0.426101109	1.28E-17	postive
ATG13	AC010326.3	0.41091627	2.20E-16	postive
NF2	AC010326.3	0.429122243	7.11E-18	postive
SLC38A1	AC010326.3	0.406339336	5.05E-16	postive
SRC	AC010326.3	0.453771199	4.85E-20	postive
ZNF419	AC010326.3	0.584757028	4.84E-35	postive
EGLN2	AL513165.1	0.453876262	4.74E-20	postive
RPL8	AL513165.1	0.433166088	3.23E-18	postive
HELLS	AC073896.2	0.405633284	5.73E-16	postive
HRAS	ST7-AS1	0.433199979	3.20E-18	postive
HSPB1	ST7-AS1	0.510331798	9.93E-26	postive
CYBB	CARD8-AS1	0.410210955	2.50E-16	postive
PCK2	AP001065.1	0.408331995	3.52E-16	postive
HRAS	YTHDF3-AS1	0.466392101	3.21E-21	postive
HSPB1	YTHDF3-AS1	0.508519615	1.57E-25	postive
RPL8	YTHDF3-AS1	0.615532299	1.21E-39	postive
ACSL1	AJ009632.2	0.480616152	1.31E-22	postive
ATM	PSMA3-AS1	0.454233728	4.40E-20	postive
FBXW7	PSMA3-AS1	0.412416527	1.67E-16	postive
GABPB1	PSMA3-AS1	0.416481826	7.88E-17	postive
HELLS	PSMA3-AS1	0.430593482	5.34E-18	postive
HMGB1	PSMA3-AS1	0.444164615	3.56E-19	postive
IREB2	PSMA3-AS1	0.441118902	6.60E-19	postive
SETD1B	PSMA3-AS1	0.444823558	3.11E-19	postive
SIRT1	PSMA3-AS1	0.46299053	6.74E-21	postive
SP1	PSMA3-AS1	0.561766196	6.53E-32	postive
ZNF419	PSMA3-AS1	0.447196779	1.91E-19	postive
ATF4	AC005261.1	0.442973479	4.53E-19	postive
ATG13	AC005261.1	0.406609829	4.81E-16	postive
CS	AC005261.1	0.401176182	1.27E-15	postive
NF2	AC005261.1	0.518989679	1.07E-26	postive
PCK2	AC005261.1	-0.424365003	1.78E-17	negative
PROM2	AC005261.1	0.432945636	3.37E-18	postive
SLC38A1	AC005261.1	0.458505101	1.77E-20	postive
SP1	AC005261.1	0.444665589	3.21E-19	postive
SRC	AC005261.1	0.424808536	1.63E-17	postive
ZNF419	AC005261.1	0.636615734	4.24E-43	postive
PHKG2	AC106820.3	0.512873657	5.20E-26	postive
STMN1	AC106820.3	0.472176493	8.90E-22	postive
ACSL5	SIAH2-AS1	0.477761271	2.52E-22	postive
AKR1C2	SIAH2-AS1	0.415370037	9.69E-17	postive
DPP4	SIAH2-AS1	0.530102174	5.56E-28	postive
PANX1	SIAH2-AS1	0.425663937	1.39E-17	postive
CHMP6	AC139530.1	0.588839203	1.27E-35	postive
EGLN2	AC139530.1	0.431875819	4.16E-18	postive
HRAS	AC139530.1	0.558256927	1.87E-31	postive
HSPB1	AC139530.1	0.454082481	4.54E-20	postive
GABPB1	AC068473.5	0.483141856	7.31E-23	postive
ZNF419	AC068473.5	0.446151987	2.37E-19	postive
FANCD2	AC007541.1	0.458197874	1.89E-20	postive
GABPB1	AC007541.1	0.428238887	8.44E-18	postive
PCBP2	AC007541.1	0.425644428	1.39E-17	postive
STMN1	AC007541.1	0.484865087	4.89E-23	postive
NNMT	FAM83A-AS1	0.444777112	3.14E-19	postive
HSF1	AC104958.2	0.436078	1.81E-18	postive
RPL8	AC104958.2	0.44405023	3.64E-19	postive
CA9	RBPMS-AS1	0.555400251	4.35E-31	postive
CS	RBPMS-AS1	0.463437854	6.12E-21	postive
ATG3	AL031985.3	0.470236555	1.37E-21	postive
ATG7	AL031985.3	0.401399628	1.22E-15	postive
DNAJB6	AL031985.3	0.481989633	9.54E-23	postive
FANCD2	AL031985.3	0.437769172	1.29E-18	postive
G6PD	AL031985.3	0.402954016	9.25E-16	postive
MAPK1	AL031985.3	0.428290269	8.36E-18	postive
NCF2	AL031985.3	0.439156086	9.80E-19	postive
NRAS	AL031985.3	0.525993032	1.68E-27	postive
SLC1A5	AL031985.3	0.40105513	1.30E-15	postive
STMN1	AL031985.3	0.437729699	1.30E-18	postive
RIPK1	C2-AS1	0.488553491	2.06E-23	postive
SIRT1	C2-AS1	0.416246075	8.23E-17	postive
GABPB1	CNNM3-DT	0.450024057	1.06E-19	postive
ZNF419	AC011700.1	0.42692506	1.09E-17	postive
ANO6	AL450326.1	0.468851495	1.87E-21	postive
BECN1	AL450326.1	0.422282879	2.65E-17	postive
EIF2AK4	AL450326.1	0.407133239	4.37E-16	postive
HRAS	AL450326.1	-0.410040095	2.58E-16	negative
IREB2	AL450326.1	0.524647889	2.41E-27	postive
KLHL24	AL450326.1	0.444892472	3.06E-19	postive
MAPK8	AL450326.1	0.421485991	3.08E-17	postive
NCOA4	AL450326.1	0.444849795	3.09E-19	postive
NFE2L2	AL450326.1	0.436956045	1.52E-18	postive
PCBP1	AL450326.1	0.444495508	3.32E-19	postive
PIK3CA	AL450326.1	0.488910249	1.89E-23	postive
SCP2	AL450326.1	0.460983093	1.04E-20	postive
SIRT1	AL450326.1	0.448772075	1.38E-19	postive
SNX4	AL450326.1	0.515842631	2.42E-26	postive
SLC38A1	BAIAP2-DT	0.449300433	1.24E-19	postive
SP1	BAIAP2-DT	0.434215265	2.62E-18	postive
VEGFA	BAIAP2-DT	0.415677752	9.15E-17	postive
ZNF419	BAIAP2-DT	0.422956254	2.33E-17	postive
ATG16L1	AC007406.5	0.563264881	4.15E-32	postive
ATM	AC007406.5	0.637469803	3.03E-43	postive
BECN1	AC007406.5	0.47118024	1.11E-21	postive
CHMP5	AC007406.5	0.46482234	4.53E-21	postive
CS	AC007406.5	0.471413114	1.06E-21	postive
ELAVL1	AC007406.5	0.451460762	7.87E-20	postive
FBXW7	AC007406.5	0.488198046	2.24E-23	postive
G3BP1	AC007406.5	0.464488665	4.87E-21	postive
GABPB1	AC007406.5	0.437647171	1.33E-18	postive
HELLS	AC007406.5	0.404009964	7.66E-16	postive
HMGB1	AC007406.5	0.413925756	1.27E-16	postive
IREB2	AC007406.5	0.620065799	2.31E-40	postive
KLHL24	AC007406.5	0.466899969	2.87E-21	postive
KRAS	AC007406.5	0.404602067	6.89E-16	postive
MAPK1	AC007406.5	0.611924037	4.46E-39	postive
MAPK14	AC007406.5	0.438550192	1.11E-18	postive
MAPK8	AC007406.5	0.503963349	4.92E-25	postive
NCOA4	AC007406.5	0.415070057	1.02E-16	postive
NFE2L2	AC007406.5	0.423110615	2.26E-17	postive
NRAS	AC007406.5	0.410252859	2.48E-16	postive
OXSR1	AC007406.5	0.504491103	4.31E-25	postive
PCBP2	AC007406.5	0.431331586	4.62E-18	postive
PIK3CA	AC007406.5	0.554807865	5.18E-31	postive
PRKAA1	AC007406.5	0.41562786	9.23E-17	postive
RB1	AC007406.5	0.52445309	2.53E-27	postive
RELA	AC007406.5	0.42460418	1.70E-17	postive
SETD1B	AC007406.5	0.585717849	3.53E-35	postive
SIRT1	AC007406.5	0.539429899	4.27E-29	postive
SNX4	AC007406.5	0.491901112	9.29E-24	postive
SP1	AC007406.5	0.669201416	5.27E-49	postive
SRC	AC007406.5	0.431698513	4.30E-18	postive
TGFBR1	AC007406.5	0.461815516	8.70E-21	postive
TNFAIP3	AC007406.5	0.40430161	7.27E-16	postive
TP53	AC007406.5	0.459195932	1.53E-20	postive
YY1AP1	AC007406.5	0.418129261	5.79E-17	postive
ZEB1	AC007406.5	0.530254239	5.34E-28	postive
ZNF419	AC007406.5	0.407177714	4.34E-16	postive
ACVR1B	LINC01667	0.415213771	9.97E-17	postive
DUOX2	LINC01667	0.617012582	7.07E-40	postive
HILPDA	LINC01667	0.445390086	2.77E-19	postive
MUC1	LINC01667	0.478402175	2.18E-22	postive
FANCD2	AL050341.2	0.512095409	6.34E-26	postive
GABPB1	AL050341.2	0.588229815	1.55E-35	postive
PCBP2	AL050341.2	0.43929859	9.53E-19	postive
PIK3CA	AL050341.2	0.411353708	2.03E-16	postive
SP1	AL050341.2	0.413852443	1.28E-16	postive
STMN1	AL050341.2	0.525578656	1.88E-27	postive
ZNF419	AL050341.2	0.404021059	7.65E-16	postive
ATM	AL391121.1	0.441215737	6.47E-19	postive
BECN1	AL391121.1	0.493573644	6.22E-24	postive
IREB2	AL391121.1	0.462484528	7.53E-21	postive
MAPK1	AL391121.1	0.437789634	1.29E-18	postive
MAPK8	AL391121.1	0.43537467	2.09E-18	postive
PCBP1	AL391121.1	0.430177896	5.79E-18	postive
PIK3CA	AL391121.1	0.464330798	5.04E-21	postive
SETD1B	AL391121.1	0.414006351	1.25E-16	postive
SIRT1	AL391121.1	0.402407514	1.02E-15	postive
SP1	AL391121.1	0.47936832	1.74E-22	postive
ISCU	AC040977.1	0.438329149	1.16E-18	postive
YWHAE	AC040977.1	0.459198947	1.53E-20	postive
MDM2	GAS6-AS1	0.493512822	6.32E-24	postive
OTUB1	EPB41L4A-AS1	0.417917329	6.03E-17	postive
RPL8	EPB41L4A-AS1	0.469451975	1.63E-21	postive
ACSL1	LINC02362	0.416497002	7.85E-17	postive
PCK2	LINC02362	0.441274605	6.40E-19	postive
SCP2	LINC02362	0.429190843	7.02E-18	postive
STEAP3	LINC02362	0.412530103	1.64E-16	postive
CYBB	HLA-DQB1-AS1	0.468463716	2.03E-21	postive
PML	HLA-DQB1-AS1	0.4394801	9.19E-19	postive
PHKG2	AC092718.4	0.413708385	1.32E-16	postive
ATP5MC3	TMEM161B-AS1	0.403902828	7.81E-16	postive
HSF1	TMEM161B-AS1	0.413067856	1.48E-16	postive
CDKN2A	AC023090.1	0.477533517	2.65E-22	postive
HRAS	AC023090.1	0.463255582	6.37E-21	postive
ZNF419	ZNF667-AS1	0.523232225	3.50E-27	postive
GPX4	AC027307.2	0.442279703	5.22E-19	postive
HSF1	AC084125.4	0.480354284	1.39E-22	postive
ULK1	LINC01089	0.446351894	2.27E-19	postive
PCK2	AC036176.1	0.466800697	2.93E-21	postive
PEBP1	AC036176.1	0.49746489	2.43E-24	postive
ABCC1	LINC00342	0.547012609	4.99E-30	postive
ATG16L1	LINC00342	0.403699702	8.10E-16	postive
ATM	LINC00342	0.430654109	5.28E-18	postive
CAV1	LINC00342	0.441092598	6.64E-19	postive
PROM2	LINC00342	0.595405934	1.41E-36	postive
SLC38A1	LINC00342	0.461868744	8.60E-21	postive
SP1	LINC00342	0.501745374	8.52E-25	postive
SRC	LINC00342	0.417177619	6.92E-17	postive
TP53	LINC00342	0.457117638	2.39E-20	postive
ULK2	LINC00342	0.423752685	2.00E-17	postive
ZNF419	LINC00342	0.416310384	8.13E-17	postive
CS	GPRC5D-AS1	0.415606825	9.27E-17	postive
HSBP1	GPRC5D-AS1	0.519063764	1.05E-26	postive
OTUB1	GPRC5D-AS1	0.537597403	7.11E-29	postive
TP53	GPRC5D-AS1	0.446258584	2.32E-19	postive
YWHAE	GPRC5D-AS1	0.456441094	2.76E-20	postive
HSPB1	AC027796.4	0.431833872	4.19E-18	postive
ABCC1	CD27-AS1	0.547756761	4.03E-30	postive
CAV1	CD27-AS1	0.401507642	1.20E-15	postive
CFTR	CD27-AS1	0.437707452	1.31E-18	postive
CS	CD27-AS1	0.502436815	7.18E-25	postive
HSBP1	CD27-AS1	0.474578301	5.19E-22	postive
ISCU	CD27-AS1	0.489636864	1.59E-23	postive
MAPK3	CD27-AS1	0.462511186	7.48E-21	postive
OTUB1	CD27-AS1	0.426986183	1.08E-17	postive
PROM2	CD27-AS1	0.463627865	5.87E-21	postive
SLC38A1	CD27-AS1	0.440424822	7.60E-19	postive
SRC	CD27-AS1	0.411100681	2.13E-16	postive
VDAC2	CD27-AS1	0.402260203	1.05E-15	postive
NF2	AC092171.2	0.545489883	7.71E-30	postive
WIPI2	AC092171.2	0.491400885	1.05E-23	postive
BID	PRR34-AS1	0.444444216	3.36E-19	postive
EGLN2	PRR34-AS1	0.472047498	9.16E-22	postive
GPX2	PRR34-AS1	0.403760991	8.01E-16	postive
HRAS	PRR34-AS1	0.558393071	1.79E-31	postive
HSPB1	PRR34-AS1	0.520609896	7.00E-27	postive
RPL8	PRR34-AS1	0.445491039	2.71E-19	postive
CDKN2A	AC084033.3	0.498164159	2.05E-24	postive
FANCD2	AC084033.3	0.454807331	3.90E-20	postive
HRAS	AC084033.3	0.446335574	2.28E-19	postive
HSBP1	AC084033.3	0.445703133	2.60E-19	postive
MAPK3	AC084033.3	0.434694009	2.39E-18	postive
PCBP2	AC084033.3	0.47339175	6.77E-22	postive
STMN1	AC084033.3	0.51283533	5.25E-26	postive
ANO6	AC073569.2	0.40636616	5.02E-16	postive
ATG16L1	AC073569.2	0.406885269	4.57E-16	postive
BECN1	AC073569.2	0.446336537	2.28E-19	postive
CS	AC073569.2	0.409013866	3.11E-16	postive
EIF2AK4	AC073569.2	0.421768657	2.92E-17	postive
IREB2	AC073569.2	0.45430767	4.33E-20	postive
KLHL24	AC073569.2	0.425432797	1.45E-17	postive
MAPK1	AC073569.2	0.411452248	1.99E-16	postive
OXSR1	AC073569.2	0.408436559	3.45E-16	postive
PCBP1	AC073569.2	0.487995065	2.35E-23	postive
PIK3CA	AC073569.2	0.477758299	2.52E-22	postive
SNX4	AC073569.2	0.445475064	2.72E-19	postive
SP1	AC073569.2	0.419338243	4.62E-17	postive
ATG16L1	AC000123.1	0.424821683	1.63E-17	postive
ATM	AC000123.1	0.427677384	9.41E-18	postive
DNAJB6	AC000123.1	0.541390081	2.46E-29	postive
MAFG	AC000123.1	0.418156556	5.76E-17	postive
MAPK1	AC000123.1	0.420113428	3.99E-17	postive
MAPK9	AC000123.1	0.430639323	5.29E-18	postive
OXSR1	AC000123.1	0.400455382	1.44E-15	postive
SETD1B	AC000123.1	0.423166448	2.24E-17	postive
SLC38A1	AC000123.1	0.459837718	1.33E-20	postive
SP1	AC000123.1	0.458914782	1.63E-20	postive
PROM2	AP000785.2	0.492289033	8.47E-24	postive
GABARAPL2	AC009113.1	0.476364936	3.46E-22	postive
GABPB1	AC009113.1	0.494599974	4.86E-24	postive
HRAS	AC069281.2	0.567332298	1.20E-32	postive
HSPB1	AC069281.2	0.606967415	2.60E-38	postive
HSBP1	AC120053.1	0.41850054	5.40E-17	postive
TP53	AC120053.1	0.436223886	1.76E-18	postive
ZNF419	AC120053.1	0.536403169	9.91E-29	postive
PCK2	AC144652.1	0.454477995	4.18E-20	postive
SCP2	AC144652.1	0.462962319	6.79E-21	postive
EGLN2	AC092171.5	0.474984239	4.73E-22	postive
RPL8	AC008035.1	0.451890019	7.20E-20	postive
ATF4	ELF3-AS1	0.406785084	4.66E-16	postive
EGLN2	ELF3-AS1	0.405138716	6.26E-16	postive
SCP2	ELF3-AS1	-0.410262472	2.48E-16	negative
ULK1	RUSC1-AS1	0.464693783	4.65E-21	postive
YY1AP1	RUSC1-AS1	0.463700968	5.78E-21	postive
ACSL5	TPRG1-AS1	0.550141123	2.03E-30	postive
DPP4	TPRG1-AS1	0.61333752	2.68E-39	postive
GCLC	TPRG1-AS1	0.484110702	5.83E-23	postive
HNF4A	TPRG1-AS1	0.538762436	5.14E-29	postive
IDH1	TPRG1-AS1	0.455666977	3.25E-20	postive
LPIN1	TPRG1-AS1	0.496146807	3.35E-24	postive
NFE2L2	TPRG1-AS1	0.42756078	9.63E-18	postive
PANX1	TPRG1-AS1	0.588941988	1.22E-35	postive
SLC40A1	TPRG1-AS1	0.480270567	1.42E-22	postive
VDAC2	DANCR	0.455313467	3.50E-20	postive
ATF4	AL049840.4	0.426399961	1.20E-17	postive
HRAS	AL049840.4	0.438610787	1.09E-18	postive
HSF1	AL049840.4	0.415426327	9.58E-17	postive
HSPB1	AL049840.4	0.41969147	4.32E-17	postive
OTUB1	AL049840.4	0.468563404	1.99E-21	postive
RPL8	AL049840.4	0.460905768	1.06E-20	postive
SCP2	AL049840.4	-0.494250487	5.29E-24	negative
PRNP	AL359076.1	0.468437282	2.04E-21	postive
VLDLR	AL359076.1	0.525447928	1.94E-27	postive
ATG7	AC138207.5	0.544748743	9.53E-30	postive
CAPG	AC138207.5	0.50876941	1.48E-25	postive
CAV1	AC138207.5	0.427063375	1.06E-17	postive
CD44	AC138207.5	0.541104661	2.67E-29	postive
CYBB	AC138207.5	0.734545743	1.92E-63	postive
G6PD	AC138207.5	0.42315502	2.24E-17	postive
HIC1	AC138207.5	0.473711221	6.30E-22	postive
HIF1A	AC138207.5	0.425793077	1.35E-17	postive
JDP2	AC138207.5	0.413519028	1.36E-16	postive
NF2	AC138207.5	0.419097996	4.83E-17	postive
PML	AC138207.5	0.604304996	6.61E-38	postive
PRNP	AC138207.5	0.4628142	7.01E-21	postive
SLC1A5	AC138207.5	0.577744466	4.63E-34	postive
PEBP1	AC012603.1	0.407420828	4.15E-16	postive
ABCC1	PTOV1-AS1	0.436292938	1.74E-18	postive
ATG13	PTOV1-AS1	0.408131304	3.65E-16	postive
ATG16L1	PTOV1-AS1	0.411659757	1.92E-16	postive
CAV1	PTOV1-AS1	0.422335478	2.62E-17	postive
CS	PTOV1-AS1	0.402275239	1.04E-15	postive
DNAJB6	PTOV1-AS1	0.41590338	8.77E-17	postive
ELAVL1	PTOV1-AS1	0.430720562	5.21E-18	postive
FANCD2	PTOV1-AS1	0.524611224	2.43E-27	postive
GABPB1	PTOV1-AS1	0.486058179	3.70E-23	postive
HSBP1	PTOV1-AS1	0.499609112	1.44E-24	postive
MAPK3	PTOV1-AS1	0.498554168	1.86E-24	postive
NF2	PTOV1-AS1	0.422218941	2.68E-17	postive
NRAS	PTOV1-AS1	0.419547261	4.44E-17	postive
OTUB1	PTOV1-AS1	0.452765977	5.99E-20	postive
PCBP2	PTOV1-AS1	0.455717593	3.21E-20	postive
RELA	PTOV1-AS1	0.437649101	1.33E-18	postive
SLC1A5	PTOV1-AS1	0.484780608	4.99E-23	postive
SLC2A1	PTOV1-AS1	0.437044294	1.50E-18	postive
SLC38A1	PTOV1-AS1	0.435184996	2.17E-18	postive
SP1	PTOV1-AS1	0.484762193	5.01E-23	postive
SRC	PTOV1-AS1	0.42002195	4.06E-17	postive
STMN1	PTOV1-AS1	0.520565046	7.08E-27	postive
TFR2	PTOV1-AS1	-0.403241626	8.79E-16	negative
YY1AP1	PTOV1-AS1	0.420371445	3.80E-17	postive
ZNF419	PTOV1-AS1	0.597174735	7.73E-37	postive
CFTR	LINC01436	0.571540202	3.27E-33	postive
EPAS1	AC093278.2	0.552039411	1.17E-30	postive
HIC1	AC093278.2	0.456888531	2.51E-20	postive
ZEB1	AC093278.2	0.523349508	3.40E-27	postive
SCP2	LINC02037	0.436406016	1.70E-18	postive
RPL8	AC097468.3	0.493227848	6.76E-24	postive
AGPAT3	AC005586.1	0.422683778	2.45E-17	postive
ANO6	AC005586.1	0.409389021	2.91E-16	postive
ATG16L1	AC005586.1	0.418850069	5.06E-17	postive
ATM	AC005586.1	0.428739783	7.66E-18	postive
IREB2	AC005586.1	0.50440148	4.41E-25	postive
MAPK1	AC005586.1	0.541321517	2.51E-29	postive
MAPK14	AC005586.1	0.400344974	1.47E-15	postive
MAPK8	AC005586.1	0.411642937	1.93E-16	postive
OXSR1	AC005586.1	0.405642511	5.72E-16	postive
SETD1B	AC005586.1	0.46925173	1.71E-21	postive
SNX4	AC005586.1	0.437893637	1.26E-18	postive
SP1	AC005586.1	0.466844004	2.91E-21	postive
FTL	AC009403.1	0.415985675	8.64E-17	postive
CHMP5	NIFK-AS1	0.402639581	9.78E-16	postive
FANCD2	NIFK-AS1	0.469057857	1.78E-21	postive
GABARAPL2	NIFK-AS1	0.43267603	3.55E-18	postive
GABPB1	NIFK-AS1	0.527519219	1.12E-27	postive
HSBP1	NIFK-AS1	0.486378695	3.43E-23	postive
MAPK3	NIFK-AS1	0.41198242	1.81E-16	postive
OTUB1	NIFK-AS1	0.452689147	6.09E-20	postive
PCBP2	NIFK-AS1	0.522431535	4.33E-27	postive
SP1	NIFK-AS1	0.414721495	1.09E-16	postive
STMN1	NIFK-AS1	0.458918524	1.62E-20	postive
YWHAE	NIFK-AS1	0.417084017	7.04E-17	postive
ZNF419	NIFK-AS1	0.41381648	1.29E-16	postive
ABCC1	AC104083.1	0.486940772	3.01E-23	postive
ALOX5	AC104083.1	0.479952855	1.53E-22	postive
CAV1	AC104083.1	0.449909314	1.09E-19	postive
EPAS1	AC104083.1	0.406070958	5.30E-16	postive
HIC1	AC104083.1	0.434970009	2.26E-18	postive
PEBP1	AC104083.1	-0.427343756	1.00E-17	negative
PML	AC104083.1	0.439559812	9.04E-19	postive
TGFBR1	AC104083.1	0.458070582	1.95E-20	postive
ZEB1	AC104083.1	0.47509005	4.62E-22	postive
ABCC1	HCP5	0.422110659	2.73E-17	postive
PML	HCP5	0.432465505	3.70E-18	postive
PCK2	AC012313.9	0.445164529	2.90E-19	postive
PEBP1	AC012313.9	0.477127813	2.91E-22	postive
SCP2	AC012313.9	0.419422648	4.54E-17	postive
IREB2	AC087481.3	0.41843007	5.47E-17	postive
SETD1B	AC087481.3	0.418581392	5.32E-17	postive
SNX4	AC087481.3	0.401589269	1.18E-15	postive
FANCD2	LINC02506	0.408990149	3.12E-16	postive
ATM	AC005332.4	0.412711727	1.58E-16	postive
GABPB1	AC005332.4	0.429190912	7.02E-18	postive
ATF4	SNHG7	0.451101902	8.49E-20	postive
HRAS	SNHG7	0.434417898	2.52E-18	postive
HSF1	SNHG7	0.472588175	8.11E-22	postive
OTUB1	SNHG7	0.516994649	1.80E-26	postive
RPL8	SNHG7	0.602602099	1.20E-37	postive
ACSF2	AC026304.1	0.408279571	3.55E-16	postive
EGLN2	AC026304.1	0.404296168	7.28E-16	postive
PHKG2	AC026304.1	0.448678427	1.41E-19	postive
EGLN2	SNHG6	0.482906183	7.72E-23	postive
HRAS	SNHG6	0.608160872	1.71E-38	postive
HSBP1	SNHG6	0.404515601	7.00E-16	postive
HSF1	SNHG6	0.551395382	1.41E-30	postive
HSPB1	SNHG6	0.612889965	3.15E-39	postive
OTUB1	SNHG6	0.413643628	1.33E-16	postive
RPL8	SNHG6	0.857413645	2.41E-107	postive
EGLN2	LINC02001	0.411980523	1.81E-16	postive
HRAS	LINC02001	0.44080999	7.03E-19	postive
STMN1	LINC02001	0.494205379	5.35E-24	postive
TFR2	LINC02001	-0.418001999	5.93E-17	negative
EGLN2	AC015912.3	0.454923935	3.80E-20	postive
HRAS	AC015912.3	0.631315365	3.32E-42	postive
HSPB1	AC015912.3	0.677046019	1.54E-50	postive
RPL8	AC015912.3	0.504760073	4.03E-25	postive
TXNIP	AC242426.2	0.43737364	1.40E-18	postive
CYBB	AC004687.1	0.419297594	4.65E-17	postive
EGLN2	AC046143.2	0.599406603	3.60E-37	postive
HRAS	AC046143.2	0.578262397	3.93E-34	postive
HSPB1	AC046143.2	0.49097078	1.16E-23	postive
RPL8	AC046143.2	0.419443732	4.52E-17	postive
AKR1C1	LINC01564	0.419357694	4.60E-17	postive
AURKA	TMPO-AS1	0.464549489	4.80E-21	postive
FANCD2	TMPO-AS1	0.552276825	1.09E-30	postive
HELLS	TMPO-AS1	0.558347754	1.82E-31	postive
RRM2	TMPO-AS1	0.43626745	1.75E-18	postive
STMN1	TMPO-AS1	0.629336561	7.09E-42	postive
CAV1	HOTAIRM1	0.470326566	1.34E-21	postive
CRYAB	HOTAIRM1	0.480525893	1.34E-22	postive
HIC1	HOTAIRM1	0.696216279	1.68E-54	postive
PLIN4	HOTAIRM1	0.72282228	1.51E-60	postive
ATF4	MAPKAPK5-AS1	0.504850392	3.94E-25	postive
DDIT3	MAPKAPK5-AS1	0.508601916	1.54E-25	postive
EGLN2	MAPKAPK5-AS1	0.53166985	3.63E-28	postive
GPX4	MAPKAPK5-AS1	0.401694808	1.16E-15	postive
HRAS	MAPKAPK5-AS1	0.684270843	5.36E-52	postive
HSBP1	MAPKAPK5-AS1	0.616202866	9.50E-40	postive
HSF1	MAPKAPK5-AS1	0.441154557	6.55E-19	postive
HSPB1	MAPKAPK5-AS1	0.563549065	3.81E-32	postive
MAPK3	MAPKAPK5-AS1	0.43735941	1.40E-18	postive
MIF	MAPKAPK5-AS1	0.434401449	2.53E-18	postive
OTUB1	MAPKAPK5-AS1	0.606065351	3.57E-38	postive
PCBP2	MAPKAPK5-AS1	0.423664963	2.03E-17	postive
PHKG2	MAPKAPK5-AS1	0.411322404	2.04E-16	postive
RPL8	MAPKAPK5-AS1	0.489795486	1.53E-23	postive
SCP2	MAPKAPK5-AS1	-0.415934723	8.72E-17	negative
TFR2	MAPKAPK5-AS1	-0.453586878	5.04E-20	negative
VDAC2	MAPKAPK5-AS1	0.430798462	5.13E-18	postive
YWHAE	MAPKAPK5-AS1	0.460161326	1.24E-20	postive
ACSL5	AC026765.2	0.443746607	3.87E-19	postive
ACSL6	AC026765.2	0.493559687	6.25E-24	postive
DPP4	AC026765.2	0.47373016	6.28E-22	postive
PANX1	AC026765.2	0.410966917	2.18E-16	postive
OTUB1	RAB30-AS1	0.401787927	1.14E-15	postive
STMN1	RAB30-AS1	0.417873724	6.07E-17	postive
ATG4D	AC008736.1	0.435940479	1.86E-18	postive
DUOX2	AC008736.1	0.868163714	4.18E-113	postive
MUC1	AC008736.1	0.648732686	3.28E-45	postive
HRAS	MINCR	0.53569564	1.20E-28	postive
HSF1	MINCR	0.477171234	2.88E-22	postive
HSPB1	MINCR	0.616598241	8.23E-40	postive
RPL8	MINCR	0.683787569	6.73E-52	postive
PCK2	HORMAD2-AS1	0.428643567	7.81E-18	postive
GABPB1	AL645933.2	0.435425466	2.06E-18	postive
ABCC1	AC147651.1	0.527439389	1.14E-27	postive
ALOX5	AC147651.1	0.409216311	3.00E-16	postive
ATG4D	AC147651.1	0.439007369	1.01E-18	postive
CA9	AC147651.1	0.469196975	1.73E-21	postive
CS	AC147651.1	0.521436983	5.63E-27	postive
PROM2	AC147651.1	0.437380544	1.40E-18	postive
SLC38A1	AC147651.1	0.483669416	6.46E-23	postive
TP53	AC147651.1	0.408642536	3.33E-16	postive
G6PD	PIK3CD-AS2	0.405238206	6.15E-16	postive
HILPDA	PIK3CD-AS2	0.429436757	6.69E-18	postive
ACSL6	LINC01942	0.501999109	8.00E-25	postive
ABCC1	AC060766.4	0.515649232	2.55E-26	postive
CAV1	AC060766.4	0.526553319	1.45E-27	postive
HSBP1	AC060766.4	0.418605134	5.30E-17	postive
OTUB1	AC060766.4	0.425709159	1.38E-17	postive
PML	AC060766.4	0.473356668	6.83E-22	postive
SLC1A5	AC060766.4	0.447848352	1.67E-19	postive
SLC38A1	AC060766.4	0.405137094	6.26E-16	postive
TP53	AC060766.4	0.445532168	2.69E-19	postive
FANCD2	C8orf49	0.400638974	1.39E-15	postive
CHMP6	AP002748.3	0.507433274	2.07E-25	postive
HRAS	AP002748.3	0.465027925	4.33E-21	postive
HSPB1	AP002748.3	0.405869401	5.49E-16	postive
HNF4A	AL360181.1	0.428431173	8.13E-18	postive
SCP2	AL360181.1	0.433232475	3.18E-18	postive
ATF4	SREBF2-AS1	0.519905014	8.42E-27	postive
ATG13	SREBF2-AS1	0.410763442	2.26E-16	postive
FANCD2	SREBF2-AS1	0.43202562	4.04E-18	postive
HELLS	SREBF2-AS1	0.448736026	1.39E-19	postive
NF2	SREBF2-AS1	0.650231921	1.77E-45	postive
OTUB1	SREBF2-AS1	0.416941904	7.23E-17	postive
SLC1A5	SREBF2-AS1	0.437105994	1.48E-18	postive
STMN1	SREBF2-AS1	0.481542713	1.06E-22	postive
IL33	AC079305.1	0.624160235	5.02E-41	postive
RRM2	AC079305.1	0.476428599	3.41E-22	postive
ATF4	SNHG1	0.511868321	6.72E-26	postive
ELAVL1	SNHG1	0.424112075	1.87E-17	postive
FANCD2	SNHG1	0.481149858	1.16E-22	postive
HELLS	SNHG1	0.454586014	4.08E-20	postive
NF2	SNHG1	0.40272111	9.64E-16	postive
OTUB1	SNHG1	0.615466899	1.24E-39	postive
PCBP2	SNHG1	0.434706028	2.38E-18	postive
RELA	SNHG1	0.408684755	3.30E-16	postive
SLC2A6	SNHG1	0.421913692	2.84E-17	postive
SLC38A1	SNHG1	0.425729608	1.37E-17	postive
TP53	SNHG1	0.445274581	2.83E-19	postive
ZNF419	SNHG1	0.428844874	7.51E-18	postive
AKR1C1	LUCAT1	0.664832659	3.60E-48	postive
AKR1C2	LUCAT1	0.501818454	8.36E-25	postive
AKR1C3	LUCAT1	0.543894545	1.21E-29	postive
FTL	LUCAT1	0.406096697	5.27E-16	postive
G6PD	LUCAT1	0.402457793	1.01E-15	postive
GCLM	LUCAT1	0.527089914	1.25E-27	postive
MAFG	LUCAT1	0.47095012	1.17E-21	postive
NQO1	LUCAT1	0.449045976	1.30E-19	postive
PGD	LUCAT1	0.572758253	2.23E-33	postive
PRDX1	LUCAT1	0.451809135	7.32E-20	postive
SQSTM1	LUCAT1	0.522858957	3.87E-27	postive
SRXN1	LUCAT1	0.620403933	2.03E-40	postive
TXNRD1	LUCAT1	0.656866211	1.11E-46	postive
CHMP6	AC006449.6	0.425749979	1.36E-17	postive
FANCD2	AC005332.5	0.40674708	4.69E-16	postive
MAFG	AC005332.5	0.442533645	4.96E-19	postive
ULK1	AC005332.5	0.473132661	7.18E-22	postive
VEGFA	AC005332.5	0.420586995	3.65E-17	postive
YY1AP1	AC005332.5	0.464706424	4.64E-21	postive
ASNS	SNHG3	0.421664229	2.98E-17	postive
ATF4	SNHG3	0.406854386	4.60E-16	postive
FANCD2	SNHG3	0.444234697	3.51E-19	postive
G6PD	SNHG3	0.416716478	7.54E-17	postive
MIF	SNHG3	0.415076781	1.02E-16	postive
OTUB1	SNHG3	0.49408046	5.51E-24	postive
RRM2	SNHG3	0.414201733	1.20E-16	postive
SLC1A5	SNHG3	0.444295434	3.46E-19	postive
STMN1	SNHG3	0.456620352	2.65E-20	postive
KRAS	RASSF8-AS1	0.706680514	8.46E-57	postive
PHKG2	AL021807.1	0.406329711	5.06E-16	postive
EGLN2	AC015982.1	0.423223887	2.21E-17	postive
RPL8	AC015982.1	0.424687054	1.67E-17	postive
HRAS	AC103706.1	0.403650039	8.17E-16	postive
RPL8	AC103706.1	0.475442353	4.27E-22	postive
SETD1B	AL365330.1	0.450056628	1.06E-19	postive
ULK1	AL365330.1	0.407748268	3.91E-16	postive
ACSL1	DHRS4-AS1	0.452870843	5.86E-20	postive
GLS2	DHRS4-AS1	0.411715371	1.90E-16	postive
PCK2	DHRS4-AS1	0.497122772	2.64E-24	postive
SCP2	DHRS4-AS1	0.553555462	7.49E-31	postive
CEBPG	CEBPA-DT	0.407582215	4.03E-16	postive
GABPB1	AC068338.3	0.4144792	1.14E-16	postive
HMGCR	AC114947.2	0.411015802	2.16E-16	postive
ATF4	AC012510.1	0.446500389	2.20E-19	postive
EGLN2	AC012510.1	0.647337682	5.80E-45	postive
HRAS	AC012510.1	0.599264682	3.78E-37	postive
HSPB1	AC012510.1	0.524067091	2.81E-27	postive
NCOA4	AC012510.1	-0.426466729	1.19E-17	negative
OTUB1	AC012510.1	0.411148503	2.11E-16	postive
PHKG2	AC012510.1	0.445479094	2.72E-19	postive
RPL8	AC012510.1	0.422386827	2.59E-17	postive
SCP2	AC012510.1	-0.417276958	6.79E-17	negative
YWHAE	AC012510.1	0.406576979	4.84E-16	postive
HNF4A	AL109741.1	0.425953074	1.31E-17	postive
PCK2	AC012640.2	0.434888038	2.30E-18	postive
PEBP1	AC012640.2	0.412647914	1.60E-16	postive
PCK2	AL161668.4	0.60255054	1.22E-37	postive
SCP2	AL161668.4	0.534881759	1.51E-28	postive
ANO6	LINC01278	0.448270693	1.53E-19	postive
ATG16L1	LINC01278	0.459870965	1.32E-20	postive
ATG3	LINC01278	0.413445837	1.38E-16	postive
BECN1	LINC01278	0.418406433	5.50E-17	postive
CHMP5	LINC01278	0.400760278	1.37E-15	postive
EGLN1	LINC01278	0.427414187	9.90E-18	postive
G3BP1	LINC01278	0.402394025	1.02E-15	postive
IREB2	LINC01278	0.407690193	3.95E-16	postive
KLHL24	LINC01278	0.432347696	3.79E-18	postive
MAPK1	LINC01278	0.463265427	6.35E-21	postive
MAPK8	LINC01278	0.410557745	2.35E-16	postive
PCBP1	LINC01278	0.450741047	9.15E-20	postive
PIK3CA	LINC01278	0.532547142	2.86E-28	postive
SETD1B	LINC01278	0.477495322	2.68E-22	postive
SIRT1	LINC01278	0.418145883	5.77E-17	postive
SLC11A2	LINC01278	0.423188621	2.23E-17	postive
SLC40A1	LINC01278	0.438689073	1.08E-18	postive
SNX4	LINC01278	0.460351987	1.19E-20	postive
SP1	LINC01278	0.507052448	2.27E-25	postive
YY1AP1	LINC01278	0.413519317	1.36E-16	postive
ZEB1	LINC01278	0.444910445	3.05E-19	postive
MAPK14	U91328.1	0.543680103	1.29E-29	postive
RIPK1	U91328.1	0.605136135	4.95E-38	postive
SIRT1	U91328.1	0.443368182	4.18E-19	postive
SNX4	U91328.1	0.435028743	2.23E-18	postive
PEBP1	LINC00844	0.451550776	7.73E-20	postive
ATM	AC011450.1	0.437477368	1.37E-18	postive
SLC38A1	AC011450.1	0.410320742	2.45E-16	postive
RPL8	AC006205.2	0.495253606	4.15E-24	postive
HRAS	AC025181.2	0.423127134	2.25E-17	postive
HSBP1	AC025181.2	0.438225259	1.18E-18	postive
EGLN2	AC015917.2	0.452408063	6.46E-20	postive
PCBP1	AC015917.2	-0.404759766	6.70E-16	negative
FANCD2	AC006504.8	0.454947702	3.78E-20	postive
HSBP1	AC006504.8	0.404774756	6.68E-16	postive
OTUB1	AC006504.8	0.418553843	5.35E-17	postive
EGLN2	AL121899.1	0.458858547	1.64E-20	postive
GPX4	AL121899.1	0.408376436	3.49E-16	postive
HSPB1	AL121899.1	0.40665476	4.77E-16	postive
ABCC1	LENG8-AS1	0.418112782	5.81E-17	postive
ACVR1B	LENG8-AS1	0.410364936	2.43E-16	postive
ATG16L1	LENG8-AS1	0.403176299	8.89E-16	postive
ATM	LENG8-AS1	0.511499907	7.38E-26	postive
FANCD2	LENG8-AS1	0.462901997	6.88E-21	postive
GABPB1	LENG8-AS1	0.435698295	1.96E-18	postive
MAPK9	LENG8-AS1	0.408294085	3.55E-16	postive
SETD1B	LENG8-AS1	0.451746921	7.42E-20	postive
SLC38A1	LENG8-AS1	0.445494199	2.71E-19	postive
SP1	LENG8-AS1	0.514146401	3.75E-26	postive
SRC	LENG8-AS1	0.424369338	1.78E-17	postive
VEGFA	LENG8-AS1	0.412295887	1.71E-16	postive
ZNF419	LENG8-AS1	0.515899602	2.39E-26	postive
ZNF419	ZNF582-AS1	0.557258993	2.51E-31	postive
EGLN2	AC011468.1	0.575528991	9.35E-34	postive
OTUB1	AC011468.1	0.400183713	1.51E-15	postive
ZNF419	AC011468.1	0.587798931	1.79E-35	postive
HIC1	AC026369.2	0.436918548	1.53E-18	postive
ACSL5	AL356056.3	0.503290935	5.81E-25	postive
DPP4	AL356056.3	0.513108899	4.89E-26	postive
NCOA4	AL356056.3	0.430114486	5.86E-18	postive
PRKAA2	AL356056.3	0.436133824	1.79E-18	postive
FANCD2	SNHG21	0.473359025	6.82E-22	postive
GABPB1	SNHG21	0.430928731	5.00E-18	postive
HELLS	SNHG21	0.41524505	9.91E-17	postive
OTUB1	SNHG21	0.429550406	6.55E-18	postive
SLC2A1	SNHG21	0.412637934	1.60E-16	postive
STMN1	SNHG21	0.412114952	1.77E-16	postive
VDAC2	SNHG21	0.403330548	8.65E-16	postive
EGLN2	AC009407.1	0.430634104	5.30E-18	postive
FADS2	AP002807.1	0.435275022	2.13E-18	postive
ABCC1	AC018904.1	0.40192209	1.11E-15	postive
ATF4	AC018904.1	0.488455908	2.11E-23	postive
NF2	AC018904.1	0.495946901	3.51E-24	postive
OTUB1	AC018904.1	0.42455962	1.71E-17	postive
PML	AC018904.1	0.471002765	1.16E-21	postive
PROM2	AC018904.1	0.413343837	1.41E-16	postive
SLC1A5	AC018904.1	0.403335776	8.64E-16	postive
SLC2A6	AC018904.1	0.401697218	1.16E-15	postive
SLC38A1	AC018904.1	0.483396293	6.89E-23	postive
SP1	AC018904.1	0.437237744	1.44E-18	postive
SRC	AC018904.1	0.424122662	1.86E-17	postive
ATG16L1	AC009237.14	0.471643834	1.00E-21	postive
MAPK1	AC009237.14	0.409466761	2.87E-16	postive
PCBP1	AC009237.14	0.463782814	5.68E-21	postive
SP1	AC009237.14	0.405136091	6.26E-16	postive
ABCC1	HCG18	0.403771331	8.00E-16	postive
ATG13	HCG18	0.423248966	2.20E-17	postive
ATG16L1	HCG18	0.516090306	2.27E-26	postive
ATM	HCG18	0.463154871	6.51E-21	postive
CHMP5	HCG18	0.405972367	5.39E-16	postive
CS	HCG18	0.542193613	1.96E-29	postive
ELAVL1	HCG18	0.467408818	2.57E-21	postive
FANCD2	HCG18	0.456591174	2.67E-20	postive
IREB2	HCG18	0.407239097	4.29E-16	postive
MAPK1	HCG18	0.509715399	1.16E-25	postive
MAPK14	HCG18	0.584708792	4.91E-35	postive
MAPK3	HCG18	0.40539702	5.98E-16	postive
MAPK9	HCG18	0.445103084	2.94E-19	postive
NRAS	HCG18	0.424157558	1.85E-17	postive
OTUB1	HCG18	0.450423118	9.78E-20	postive
OXSR1	HCG18	0.479109641	1.85E-22	postive
PCBP2	HCG18	0.464500212	4.86E-21	postive
PIK3CA	HCG18	0.453374744	5.27E-20	postive
RELA	HCG18	0.429759605	6.28E-18	postive
RIPK1	HCG18	0.456493176	2.73E-20	postive
SETD1B	HCG18	0.422216006	2.68E-17	postive
SLC38A1	HCG18	0.450262571	1.01E-19	postive
SP1	HCG18	0.584898684	4.62E-35	postive
SRC	HCG18	0.441854929	5.69E-19	postive
TP53	HCG18	0.457364977	2.26E-20	postive
VDAC2	HCG18	0.470974109	1.16E-21	postive
VEGFA	HCG18	0.408133497	3.65E-16	postive
YY1AP1	HCG18	0.444536025	3.30E-19	postive
ZNF419	HCG18	0.463651678	5.84E-21	postive
HSF1	AL359921.2	0.404394827	7.15E-16	postive
KRAS	AL365226.2	0.570008613	5.26E-33	postive
ABCC1	AFAP1-AS1	0.412388776	1.68E-16	postive
ATM	AC015871.3	0.48254098	8.40E-23	postive
GABPB1	AC015871.3	0.522323981	4.46E-27	postive
IREB2	AC015871.3	0.457520346	2.19E-20	postive
SETD1B	AC015871.3	0.426709069	1.13E-17	postive
SP1	AC015871.3	0.482125213	9.25E-23	postive
ABCC1	THAP9-AS1	0.51263243	5.53E-26	postive
ACVR1B	THAP9-AS1	0.409865209	2.66E-16	postive
ATM	THAP9-AS1	0.442093315	5.42E-19	postive
CAV1	THAP9-AS1	0.449133529	1.28E-19	postive
CHMP5	THAP9-AS1	0.449612133	1.16E-19	postive
PIK3CA	THAP9-AS1	0.435805346	1.91E-18	postive
PML	THAP9-AS1	0.402799886	9.51E-16	postive
SLC38A1	THAP9-AS1	0.455411074	3.43E-20	postive
SP1	THAP9-AS1	0.460273706	1.21E-20	postive
GCLM	MSC-AS1	0.45151827	7.78E-20	postive
NQO1	MSC-AS1	0.436762687	1.58E-18	postive
PGD	MSC-AS1	0.440068345	8.16E-19	postive
SQSTM1	MSC-AS1	0.402356208	1.03E-15	postive
SRXN1	MSC-AS1	0.4117787	1.88E-16	postive
TXNRD1	MSC-AS1	0.531756636	3.55E-28	postive
CDKN2A	AC004816.1	0.440586562	7.35E-19	postive
FANCD2	AC004816.1	0.555419223	4.33E-31	postive
HMGB1	AC004816.1	0.412747424	1.57E-16	postive
HSBP1	AC004816.1	0.469540717	1.60E-21	postive
HSF1	AC004816.1	0.404171559	7.45E-16	postive
OTUB1	AC004816.1	0.482457788	8.56E-23	postive
PCBP2	AC004816.1	0.43578718	1.92E-18	postive
RPL8	AC004816.1	0.450073967	1.05E-19	postive
RRM2	AC004816.1	0.477712824	2.55E-22	postive
SLC1A5	AC004816.1	0.421957336	2.81E-17	postive
STMN1	AC004816.1	0.586703707	2.56E-35	postive
RPL8	AC004012.1	0.40407557	7.57E-16	postive
PHKG2	AP001160.3	0.424206608	1.83E-17	postive
GPX2	AC064807.4	0.410139669	2.53E-16	postive
HSF1	AC064807.4	0.46441276	4.95E-21	postive
HSPB1	AC064807.4	0.439300988	9.52E-19	postive
RPL8	AC064807.4	0.488398995	2.13E-23	postive
HNF4A	ADORA2A-AS1	0.435057505	2.22E-18	postive
ATF4	AL117379.1	0.420765082	3.53E-17	postive
OTUB1	AL117379.1	0.419599532	4.39E-17	postive
PHKG2	AL117379.1	0.426735858	1.13E-17	postive
ZNF419	AL117379.1	0.428752307	7.64E-18	postive
EGLN2	AC093673.1	0.422954329	2.33E-17	postive
HRAS	AC093673.1	0.458969946	1.61E-20	postive
ACSF2	AC068338.2	0.405217397	6.17E-16	postive
PCK2	AC068338.2	0.478475729	2.14E-22	postive
PEBP1	AC068338.2	0.459552107	1.42E-20	postive
EGLN2	ZNF529-AS1	0.550078083	2.06E-30	postive
HRAS	ZNF529-AS1	0.426863424	1.10E-17	postive
OTUB1	ZNF529-AS1	0.512108606	6.32E-26	postive
PCBP2	ZNF529-AS1	0.425060988	1.56E-17	postive
STMN1	ZNF529-AS1	0.418860056	5.05E-17	postive
TFR2	ZNF529-AS1	-0.419520094	4.46E-17	negative
ZNF419	ZNF529-AS1	0.514398351	3.51E-26	postive
GABPB1	AL354892.2	0.45564187	3.26E-20	postive
PCBP2	AL354892.2	0.485460464	4.26E-23	postive
HRAS	AC080013.6	0.456609764	2.66E-20	postive
HSPB1	AC080013.6	0.451859585	7.24E-20	postive
PCBP1	AC080013.6	-0.405555855	5.81E-16	negative
HNF4A	LINC00526	0.417817671	6.14E-17	postive
ATF4	SNHG15	0.456266971	2.86E-20	postive
OTUB1	SNHG15	0.431065898	4.87E-18	postive
ATG4D	LINC00957	0.473948676	5.98E-22	postive
ATP5MC3	LINC00957	0.447809525	1.68E-19	postive
CA9	LINC00957	0.506834541	2.40E-25	postive
CS	LINC00957	0.46002837	1.28E-20	postive
RGS4	LINC00957	0.492674589	7.72E-24	postive
FANCD2	AC083799.1	0.42393715	1.93E-17	postive
EGLN2	LINC01023	0.467627004	2.44E-21	postive
GPX4	LINC01023	0.499813208	1.37E-24	postive
HRAS	LINC01023	0.483583621	6.59E-23	postive
EMC2	AZIN1-AS1	0.407336427	4.22E-16	postive
HSF1	AZIN1-AS1	0.437638918	1.33E-18	postive
RPL8	AZIN1-AS1	0.430494822	5.45E-18	postive
EMC2	OTUD6B-AS1	0.675346331	3.33E-50	postive
HSF1	OTUD6B-AS1	0.527407761	1.15E-27	postive
MTDH	OTUD6B-AS1	0.591423319	5.37E-36	postive
ATM	AL139287.1	0.419419724	4.55E-17	postive
BRD4	AL139287.1	0.412207157	1.74E-16	postive
FANCD2	AL139287.1	0.431012519	4.92E-18	postive
SETD1B	AL139287.1	0.465533118	3.87E-21	postive
SP1	AL139287.1	0.436032638	1.83E-18	postive
VEGFA	AL139287.1	0.430123652	5.85E-18	postive
ZNF419	AL139287.1	0.508700372	1.50E-25	postive
AKR1C1	PRRT3-AS1	0.449645529	1.15E-19	postive
FTL	PRRT3-AS1	0.491676195	9.80E-24	postive
G6PD	PRRT3-AS1	0.49575113	3.68E-24	postive
HRAS	PRRT3-AS1	0.467938615	2.28E-21	postive
HSF1	PRRT3-AS1	0.480733881	1.27E-22	postive
HSPB1	PRRT3-AS1	0.430712285	5.22E-18	postive
PGD	PRRT3-AS1	0.489336896	1.71E-23	postive
PRDX1	PRRT3-AS1	0.430193618	5.78E-18	postive
RPL8	PRRT3-AS1	0.55347334	7.67E-31	postive
ASNS	SNHG20	0.458326457	1.84E-20	postive
ATF4	SNHG20	0.499707025	1.41E-24	postive
ATG13	SNHG20	0.408999747	3.12E-16	postive
FANCD2	SNHG20	0.428509572	8.01E-18	postive
GABPB1	SNHG20	0.488160138	2.26E-23	postive
HELLS	SNHG20	0.428991977	7.30E-18	postive
MAFG	SNHG20	0.438745544	1.06E-18	postive
NF2	SNHG20	0.401580147	1.18E-15	postive
OTUB1	SNHG20	0.445516148	2.70E-19	postive
PCBP2	SNHG20	0.448650626	1.41E-19	postive
SLC1A5	SNHG20	0.413824452	1.29E-16	postive
TP53	SNHG20	0.415579369	9.32E-17	postive
ABCC1	MIR4435-2HG	0.471240344	1.10E-21	postive
ATG7	MIR4435-2HG	0.428068179	8.73E-18	postive
CDO1	MIR4435-2HG	-0.415825049	8.90E-17	negative
HRAS	MIR4435-2HG	0.548113971	3.64E-30	postive
HSBP1	MIR4435-2HG	0.470937829	1.17E-21	postive
HSPB1	MIR4435-2HG	0.535882293	1.14E-28	postive
MAPK3	MIR4435-2HG	0.41112413	2.12E-16	postive
NQO1	MIR4435-2HG	0.401617141	1.17E-15	postive
OTUB1	MIR4435-2HG	0.406520599	4.88E-16	postive
PCK2	MIR4435-2HG	-0.425549106	1.42E-17	negative
SCP2	MIR4435-2HG	-0.41434329	1.17E-16	negative
HRAS	LINC00623	0.409237685	2.99E-16	postive
EGLN2	RPARP-AS1	0.41581661	8.91E-17	postive
NRAS	AL109613.1	0.403434688	8.49E-16	postive
HRAS	AC147651.3	0.423311403	2.18E-17	postive
HSPB1	AC147651.3	0.51755722	1.55E-26	postive
DPP4	AC007406.2	0.414031018	1.24E-16	postive
ACSL1	ST20-AS1	0.40423336	7.36E-16	postive
SLC40A1	AC080013.4	0.409759184	2.72E-16	postive
ZEB1	AC080013.4	0.403902626	7.81E-16	postive
PCK2	B4GALT1-AS1	0.426110102	1.27E-17	postive
PEBP1	B4GALT1-AS1	0.415518034	9.42E-17	postive
ABCC1	LINC00997	0.443542672	4.04E-19	postive
SLC38A1	LINC00997	0.465887864	3.58E-21	postive
SP1	LINC00997	0.419798808	4.23E-17	postive
GPX4	SNHG8	0.410486628	2.38E-16	postive
RPL8	SNHG8	0.599970685	2.97E-37	postive
ACVR1B	AC068580.3	0.41952526	4.46E-17	postive
PRKAA1	AC068580.3	0.411611898	1.94E-16	postive
SETD1B	AC068580.3	0.449384999	1.21E-19	postive
VEGFA	AC068580.3	0.437940027	1.25E-18	postive
GCLC	AL137003.2	0.454880737	3.84E-20	postive
ATG16L1	AC125257.1	0.425056849	1.56E-17	postive
FANCD2	AC125257.1	0.439325737	9.48E-19	postive
GABPB1	AC125257.1	0.411421508	2.01E-16	postive
HELLS	AC125257.1	0.429918775	6.09E-18	postive
MAFG	AC125257.1	0.408507129	3.41E-16	postive
MAPK1	AC125257.1	0.422117352	2.73E-17	postive
MAPK9	AC125257.1	0.443266724	4.27E-19	postive
SETD1B	AC125257.1	0.457995559	1.98E-20	postive
SP1	AC125257.1	0.503390839	5.67E-25	postive
YY1AP1	AC125257.1	0.462174603	8.05E-21	postive
ZNF419	AC125257.1	0.467917478	2.29E-21	postive
STMN1	AL109811.3	0.433975837	2.75E-18	postive
HRAS	AC105446.1	0.483463839	6.78E-23	postive
HSPB1	AC105446.1	0.591010379	6.16E-36	postive
RPL8	AC105446.1	0.44618135	2.35E-19	postive
EGLN2	AC067838.1	0.430044063	5.95E-18	postive
RPL8	AC067838.1	0.433616368	2.95E-18	postive
SLC39A14	AC067838.1	0.446765696	2.09E-19	postive
VDAC3	AC067838.1	0.474933705	4.79E-22	postive
NNMT	AC239800.2	0.417415949	6.62E-17	postive
PCK2	LINC01485	0.452513169	6.32E-20	postive
PEBP1	LINC01485	0.47128857	1.09E-21	postive
CYBB	LINC01871	0.41319759	1.45E-16	postive
OTUB1	SNHG11	0.440705803	7.18E-19	postive
DPP4	LINC02163	0.419138001	4.79E-17	postive
ACO1	AC005920.4	0.514987737	3.02E-26	postive
GCH1	AC005920.4	0.412141558	1.76E-16	postive
GLS2	AC005920.4	0.509732993	1.16E-25	postive
GOT1	AC005920.4	0.400571733	1.41E-15	postive
EGLN2	AP002360.1	0.51350669	4.42E-26	postive
HRAS	AP002360.1	0.603523513	8.68E-38	postive
HSBP1	AP002360.1	0.43979101	8.63E-19	postive
HSPB1	AP002360.1	0.520960851	6.38E-27	postive
RPL8	AP002360.1	0.500387676	1.19E-24	postive
EGLN2	SNHG19	0.474811885	4.92E-22	postive
HRAS	SNHG19	0.5289404	7.62E-28	postive
HSPB1	SNHG19	0.554967951	4.95E-31	postive
RPL8	SNHG19	0.61661324	8.18E-40	postive
PROM2	AL591895.1	0.422388207	2.59E-17	postive
ZNF419	AL591895.1	0.405866673	5.49E-16	postive
HNF4A	ALDH1L1-AS2	0.492259057	8.53E-24	postive
PANX1	ALDH1L1-AS2	0.403921942	7.78E-16	postive
ATG16L1	AC084018.1	0.419940755	4.12E-17	postive
ATM	AC084018.1	0.516651126	1.96E-26	postive
BRD4	AC084018.1	0.400653507	1.39E-15	postive
HELLS	AC084018.1	0.41641484	7.98E-17	postive
IREB2	AC084018.1	0.427367107	9.99E-18	postive
MAPK8	AC084018.1	0.448568338	1.44E-19	postive
SETD1B	AC084018.1	0.613619838	2.42E-39	postive
SP1	AC084018.1	0.516332963	2.13E-26	postive
ULK1	AC084018.1	0.552574665	9.98E-31	postive
ABCC1	SNHG12	0.414399136	1.16E-16	postive
ATF4	SNHG12	0.486806002	3.11E-23	postive
CDO1	SNHG12	-0.401052167	1.30E-15	negative
FANCD2	SNHG12	0.43790382	1.26E-18	postive
HRAS	SNHG12	0.40718112	4.34E-16	postive
HSBP1	SNHG12	0.491960281	9.16E-24	postive
OTUB1	SNHG12	0.57674834	6.35E-34	postive
[truncated: 820 more rows]
